# Supplementary material for: Cultural adaptation of the mental health first aid guidelines for assisting a person at risk of suicide in Brazil: a Delphi expert consensus study
Source: BMC Psychiatry. 2022 Jun 13;22:397. doi: 10.1186/s12888-022-04042-7 (PMC9195380; doi:10.1186/s12888-022-04042-7)
Supplement: Supplementary file 1 — Additional file 1. [file 12888_2022_4042_MOESM1_ESM.xlsx]

## Sheet: Round 1
Table 1. Statements in the questionnaire of Round 1 (n=161) and their endorsement rates (n of panellists=60)
ID Round 1	Statement in English	Statement in Portuguese	Total ratings (%)
	Section 1: Identification of suicide risk	Seção 1: Identificação de risco de suicídio
	Before approaching	Antes de se aproximar
1	The first aider should not assume that the person will get better without help.	O(a) socorrista não deve supor que a pessoa irá melhorar sem ajuda.	0.95
2	The first aider should not assume that the person will seek help on their own.	O(a) socorrista não deve supor que a pessoa irá procurar ajuda sozinha.	0.866667
3	If the suicidal person has already harmed themselves, the first aider should administer first aid and call emergency services, asking for an ambulance.	Se a pessoa com ideias suicidas já tiver ferido a si mesma, o(a) socorrista deve administrar primeiros socorros e chamar serviços de emergência, pedindo uma ambulância.	0.833333
4	The first aider should act promptly if they think someone is considering suicide.	O(a) socorrista deve agir prontamente se achar que alguém está considerando o suicídio.	0.9
	How to make the approach	Como fazer a abordagem
5	The first aider should tell the person their concerns about them, describing behaviours that have caused them to be concerned about suicide.	O(a) socorrista deve contar à pessoa com ideias suicidas suas preocupações sobre ela, descrevendo os comportamentos da pessoa que fizeram o(a) socorrista ficar preocupado sobre suicídio.	0.75
6	The first aider needs to be aware of their attitudes about suicide and the impact of these upon their ability to provide assistance, e.g.: beliefs that suicide is wrong or that it is a rational option.	O(a) socorrista deve estar ciente de suas atitudes sobre suicídio e do impacto que essas atitudes podem ter sobre a sua capacidade de fornecer assistência - por exemplo: Crenças de que suicídio é errado ou que é uma escolha racional.	0.883333
7	The first-aider should demonstrate appropriate language when referring to suicide by using the terms 'suicide' or 'died by suicide'	O(a) socorrista deve demonstrar linguagem apropriada ao lidar com suicídio, por meio do uso dos termos "suicídio" ou "morreu por suicídio".	0.65
8	The first-aider should avoid using terms to describe suicide that promote stigmatising attitudes, e.g. 'commit suicide' or refer to a suicide attempt as having 'failed'.	O(a) socorrista deve evitar usar termos para descrever suicídio que promovam atitudes estigmatizantes - por exemplo: "cometer suicídio" ou referir-se a uma tentativa de suicídio como tendo "falhado".	0.733333
9	The first aider should be aware that different cultures have different beliefs and attitudes about suicide.	O(a) socorrida deve saber que culturas diferentes têm diferentes crenças e atitudes sobre suicídio.	0.816667
	Asking about suicidal thoughts	Perguntando sobre pensamentos suicidas
10	If the first aider thinks someone might be having suicidal thoughts, they should ask that person directly.	Se o(a) socorrista achar que uma pessoa pode estar tendo pensamentos suicidas, ele(a) deve perguntar a essa pessoa diretamente sobre isso.	0.75
11	If the first aider has even a mild suspicion that the person is having suicidal thoughts, they should ask.	Se o(a) socorrista tiver uma suspeição, mesmo que leve, de que a pessoa esteja com pensamentos suicidas, ele(a) deve perguntar.	0.733333
12	If the first aider thinks someone might be having suicidal thoughts and feels unable to ask them, the first aider should find someone who is able to ask.	Se o(a) socorrista pensar que uma pessoa pode ter pensamentos suicidas e ele(a) se sentir incapaz de perguntar a essa pessoa sobre isso, o(a) socorrista deve achar alguém que seja capaz de fazê-lo.	0.85
13	The first aider should not avoid using the word 'suicide'. It is important to discuss the issue directly, without dread or expressing negative judgement.	O(a) socorrista não deve evitar usar a palavra "suicídio". É importante discutir essa questão diretamente, sem medo nem expressão de julgamentos negativos.	0.866667
14	The first aider should know that it is more important to ask about suicidal thoughts than to be concerned about the exact wording.	O(a) socorrista deve saber que é mais importante perguntar sobre pensamentos suicidas do que preocupar-se sobre a escolha de palavras para fazê-lo.	0.7
15	The first aider should be aware that if a person is not suicidal, asking them cannot put the idea of suicide in their head.	O(a) socorrista deve saber que se uma pessoa não estiver pensando em se suicidar, perguntar a ela sobre isso não irá pôr a ideia de suicídio em sua cabeça.	0.733333
16	The first aider should be aware that if a person is suicidal, asking them about suicidal thoughts will not increase the risk that they will act on these.	O(a) socorrista deve saber que se uma pessoa estiver pensando em se suicidar, perguntar a ela sobre pensamentos suicidas não irá aumentar o risco de que ela aja a partir desse pensamento.	0.833333
17	The first aider should be aware that if a person is suicidal, asking them about suicidal thoughts will allow them the chance to talk about their problems and show them that somebody cares.	O(a) socorrista deve saber que se uma pessoa estiver pensando em se suicidar, perguntar a ela sobre ideação suicida dará a ela a chance de falar sobre seus problemas e mostrar a ela que alguém se importa.	0.966667
	If the person doesn’t want to talk	Se a pessoa não quer falar
18	The first aider should understand that the person may not want to talk with them, and should offer to help them find someone else to talk to.	O(a) socorrista deve entender que a pessoa pode não querer falar com ele(a), e deve oferecer ajuda para encontrar alguém com quem conversar.	0.966667
	If the first aider feels unsuccessful in their approach	Se o socorrista se sentir malsucedido em sua abordagem
19	If the first aider is unable to make a connection with the person, they should offer to help them find someone else to talk to.	Se o(a) socorrista não conseguir estabelecer uma conexão com a pessoa, ele(a) deve oferecer-se para ajudá-la a encontrar alguém com quem conversar.	0.933333
	Reacting to expressions of suicidal thoughts	Reagindo a expressões de pensamentos suicidas
20	The first aider should know that it is common to feel panic or shock when someone discloses thoughts of suicide.	O(a) socorrista deve saber que é comum sentir pânico ou choque quando alguém manifesta pensamentos suicidas.	0.816667
21	The first aider should appear calm and confident in the face of the suicide crisis, as this may have a reassuring effect for the suicidal person.	O(a) socorrista deve mostrar-se calmo e confiante em face de uma crise de suicídio, pois isso pode transmitir segurança à pessoa com pensamentos suicidas.	0.983333
22	The first aider should react to expressions of suicidal thoughts with calmness and empathy.	O(a) socorrista deve reagir a expressões de pensamentos suicidas de forma calma e empática.	0.983333
23	The first aider should avoid expressing negative reactions to suicidal thoughts, e.g. judgement, shock, panic, anger.	O(a) socorrista deve evitar expressar reações negativas a pensamentos suicidas, como atitudes de julgamento, choque, pânico, raiva.	0.983333
24	The first aider should allow the suicidal person to discuss their feelings. A suicidal person may feel relief at being able to do so.	O(a) socorrista deve deixar a pessoa com pensamentos suicidas falar sobre os seus sentimentos. Uma pessoa com ideias suicidas pode sentir alívio ao poder falar disso.	1
	Section 2: Assessing seriousness of the suicide risk	Seção 2: Avaliação da gravidade do risco de suicídio
	Assessing urgency	Avaliando urgência
25	The first aider should take all thoughts of suicide seriously. The lack of a plan for suicide is not sufficient to ensure safety.	O(a) socorrista deve levar toda ideação suicida a sério. A falta de um plano para o suicídio não é suficiente para garantir segurança.	0.95
26	The first aider should determine the urgency of taking action based on recognition of suicide warning signs.	O(a) socorrista deve determinar a urgência da tomada de ação baseado no reconhecimento de sinais de alarme para o suicídio.	0.966667
27	The first aider should take expressions of suicidal thoughts seriously and act on these, not dismissing them as 'attention seeking' or a 'cry for help'.	O(a) socorrista deve levar expressões de ideação suicida a sério e agir a partir da percepção delas, e não considerá-las como sendo "para chamar atenção" ou "pedidos de socorro".	0.883333
	Finding out about their plan	Descobrindo sobre o plano dele(a)s
28	The first aider should ask the suicidal person if they have a plan for suicide.	O(a) socorrista deve perguntar à pessoa com ideais suicida se ela tem um plano para o suicídio.	0.7
29	The first aider should ask the suicidal person how they intend to suicide i.e. ask them direct questions about how, when and where they intend to suicide.	O(a) socorrista deve perguntar à pessoa com ideais suicida como, quando e onde ela pretende fazê-lo.	0.6
30	The first aider should ask the suicidal person if they have decided when they will carry out their plan.	O(a) socorrista deve perguntar à pessoa com ideais suicida se ela decidiu quando irá concretizar seu plano.	0.6
31	The first aider should find out if the suicidal person has already taken steps to secure the means to end their life.	O(a) socorrista deve descobrir se a pessoa com ideais suicidas já está assegurando os meios para pôr fim à sua vida.	0.766667
32	The first aider should be aware that those at the highest risk for acting on thoughts of suicide in the near future have a specific suicide plan, the means to carry out the plan, a time set for doing it, and an intention to do it.	O(a) socorrista deve saber que as pessoas em maior risco de concretizar pensamentos suicidas no futuro próximo são as que tem um plano específico de suicídio, um meio para fazê-lo, um horário determinado para fazê-lo, e a intenção de fazê-lo.	0.7
	Asking about other factors that contribute to risk	Perguntar sobre outros fatores que contribuem para o risco
33	The first aider should ask the suicidal person if they have been using drugs or alcohol.	O(a) socorrista deve perguntar à pessoa com ideais suicida se tem usado drogas ou álcool.	0.65
34	The first aider should ask if the suicidal person has received treatment for mental health problems or is taking any medication.	O(a) socorrista deve perguntar à pessoa com ideais suicidas se ela já foi tratada por problemas de saúde mental ou se está tomando alguma medicação.	0.816667
35	The first aider should ask the suicidal person if they have received mental health treatment in the past.	O(a) socorrista deve perguntar à pessoa com ideias suicidas se ela passou por tratamento de saúde mental no passado.	0.716667
36	The first aider should ask the suicidal person if they have ever known anyone who has died by suicide.	O(a) socorrista deve perguntar à pessoa com ideias suicidas se já conheceu alguém que tenha morrido por suicídio.	0.566667
37	The first aider should ask the suicidal person if they have ever made a suicide plan in the past.	O(a) socorrista deve perguntar à pessoa com ideias suicidas se ela já fez um plano de suicídio no passado.	0.65
38	The first aider should ask the suicidal person if they have ever made a suicide attempt in the past.	O(a) socorrista deve perguntar à pessoa com ideias suicidas se ela já teve uma tentativa de suicídio no passado.	0.75
39	The first aider should ask the suicidal person how they are feeling right now.	O(a) socorrista deve perguntar à pessoa com ideias suicidas como ela está se sentindo naquele momento.	1
40	The first aider should ask the suicidal person if they have told anyone about how they are feeling.	O(a) socorrista deve perguntar à pessoa com ideias suicidas se ela já contou a alguém sobre como está se sentindo.	0.95
41	The first aider should ask the suicidal person if there have been changes in their employment, social life, or family.	O(a) socorrista deve perguntar à pessoa com ideias suicidas se houve mudanças em seu emprego, vida social ou família.	0.783333
42	The first aider should ask about current supports to help the person at risk.	O(a) socorrista deve perguntar sobre os fatores que atualmente servem de apoio à pessoa em risco.	0.883333
	Section 3: Initial assistance	Seção 3: Assistência inicial
43	The first aider should not put themselves in any danger while offering support to the suicidal person.	O(a) socorrista não deve se colocar em perigo ao oferecer apoio à pessoa com ideias suicidas.	0.85
44	The first aider should not leave someone who is feeling suicidal on their own.	O(a) socorrista não deve deixar sozinho alguém que está se sentindo suicida.	0.783333
45	The first aider should work collaboratively with the suicidal person to ensure their safety, rather than acting alone to prevent suicide.	O(a) socorrista deve colaborar com a pessoa com ideias suicidas para garantir sua segurança, e não agir sozinha para prevenir o suicídio.	0.8
46	If the first aider suspects there is an immediate risk of the person acting on suicidal thoughts, they should act quickly even if they are unsure.	Se o(a) socorrista suspeitar que há um risco imediato de a pessoa concretizar pensamentos suicidas, ele(a) deve agir rapidamente mesmo se não tiver certeza.	0.766667
47	The first aider should be prepared for the suicidal person to possibly express anger and feel betrayal by their attempt to prevent their suicide or help them get professional help.	O(a) socorrista deve estar preparado para o caso de a pessoa com ideias suicidas possivelmente expressar raiva e sentir-se traída devido às tentativas dele(a) de prevenir seu suicídio ou de ajudá-la a conseguir ajuda profissional.	0.95
48_1	If the person is suicidal, the first aider should: discuss with the suicidal person what actions they should take to get help.	Se a pessoa estiver pensando em suicídio, o(a) socorrista deve: discutir com a pessoa com ideias suicidas quais passos elas devem seguir para conseguir ajuda.	0.716667
48_2	If the person is suicidal, the first aider should: encourage the suicidal person to get appropriate professional help as soon as possible (e.g. see a mental health professional or someone at a mental health service).	Se a pessoa estiver pensando em suicídio, o(a) socorrista deve: encorajar a pessoa em questão a procurar ajuda profissional apropriada o mais rápido possível (por exemplo, uma consulta com um profissional de saúde mental ou conversar com alguém em um serviço de saúde mental.	0.866667
49_1	If the suicidal person can't commit to stay safe, the first aider should: discuss with the suicidal person what actions they should take to get help.	Se a pessoa com ideias suicidas não puder se comprometer a manter-se segura, o(a) socorrista deve: discutir com a pessoa com ideias suicidas quais passos elas devem seguir para conseguir ajuda.	0.766667
49_2	If the suicidal person can't commit to stay safe, the first aider should: encourage the suicidal person to get appropriate professional help as soon as possible (i.e. See a mental health professional or someone at a mental health service).	Se a pessoa com ideias suicidas não puder se comprometer a manter-se segura, o(a) socorrista deve: encorajar a pessoa em questão a procurar ajuda profissional apropriada o mais rápido possível (por exemplo, uma consulta com um profissional de saúde mental ou conversar com alguém em um serviço de saúde mental.	0.85
50_1	If the suicidal person has a specific plan, the first aider should: discuss with the suicidal person what actions they should take to get help.	Se a pessoa com ideias suicidas tiver um plano específico, o(a) socorrista deve: discutir com a pessoa com ideias suicidas quais passos elas devem seguir para conseguir ajuda.	0.733333
50_2	If the suicidal person has a specific plan, the first aider should: seek the permission of the suicidal person to contact their regular doctor or mental health professional about their concerns.	Se a pessoa com ideias suicidas tiver um plano específico, o(a) socorrista deve: pedir permissão à pessoa em questão para entrar em contato com o médico ou outro profissional de saúde mental que normalmente trata da pessoa e contar suas preocupações.	0.816667
51	If the suicidal person has the means to carry out their suicide plan, the first aider should: discuss with the suicidal person what actions they should take to get help.	Se a pessoa com ideias suicidas tiver meios de concretizar seu plano de suicídio, o(a) socorrista deve: discutir com a pessoa com ideias suicidas quais passos ela deve seguir para conseguir ajuda.	0.75
52_1	If the suicidal person does not agree to give the first aider the things they intend using to kill themselves, the first aider should: discuss with the suicidal person what actions they should take to get help.	Se a pessoa com ideias suicidas não concordar em dar ao socorrista os instrumentos que pretende usar para concretizar o suicídio, o socorrista deve: discutir com a pessoa com ideias suicidas quais passos elas devem seguir para conseguir ajuda.	0.583333
52_2	If the suicidal person does not agree to give the first aider the things they intend using to kill themselves, the first aider should: call a mental health centre or crisis telephone line and ask for advice on the situation.	Se a pessoa com ideias suicidas não concordar em dar ao socorrista os instrumentos que pretende usar para concretizar o suicídio, o socorrista deve: ligar para um centro de saúde mental ou telefone de emergência e pedir orientações sobre a situação.	0.8
53_1	If the suicidal person has attempted suicide in the past, the first aider should: discuss with the suicidal person what actions they should take to get help.	Se a pessoa com ideias suicidas já tiver tido uma tentativa de suicídio, o(a) socorrista deve: discutir com a pessoa com ideias suicidas quais passos elas devem seguir para conseguir ajuda.	0.716667
53_2	If the suicidal person has attempted suicide in the past, the first aider should: encourage the suicidal person to get appropriate professional help as soon as possible (i.e. see a mental health professional or someone at a mental health service).	Se a pessoa com ideias suicidas já tiver tido uma tentativa de suicídio, o(a) socorrista deve: encorajar a pessoa em questão a procurar ajuda profissional apropriada o mais rápido possível (por exemplo, uma consulta com um profissional de saúde mental ou conversar com alguém em um serviço de saúde mental.	0.9
54_1	If the suicidal person is known to have a diagnosis of a mental illness, the first aider should: discuss with the suicidal person what actions they should take to get help.	Se a pessoa com ideias suicidas sabidamente tem um diagnóstico de doença mental, o(a) socorrista deve: discutir com a pessoa com ideias suicidas quais passos elas devem seguir para conseguir ajuda.	0.616667
54_2	If the suicidal person is known to have a diagnosis of a mental illness, the first aider should: encourage the suicidal person to get appropriate professional help as soon as possible (i.e. see a mental health professional or someone at a mental health service).	Se a pessoa com ideias suicidas sabidamente tem um diagnóstico de doença mental, o(a) socorrista deve: encorajar a pessoa em questão a procurar ajuda profissional apropriada o mais rápido possível (por exemplo, uma consulta com um profissional de saúde mental ou conversar com alguém em um serviço de saúde mental.	0.85
55_1	If the suicidal person refuses professional help, the first aider should: call a mental health centre or crisis telephone line and ask for advice on the situation.	Se a pessoa com ideias suicidas recusar ajuda profissional, o(a) socorrista deve: ligar para um centro de saúde mental ou telefone de emergência e pedir orientações sobre a situação.	0.833333
56	If the first aider needs to contact a health professional about the suicidal person, they should preferably contact a professional the person already knows and trusts.	Se o(a) socorrista precisar entrar em contato com um profissional de saúde sobre a pessoa, deve, de preferência, ser um profissional que a pessoa em questão já conheça e em quem ela confie.	0.733333
57	If the first aider has to call the police, they should inform them that the person is suicidal in order to help them respond appropriately.	Se o(a) socorrista precisar chamar a polícia, ele(a) deve informá-los que a pessoa está tentando se suicidar para que possam ajudá-lo apropriadamente.	0.916667
58	If the suicidal person doesn't want to talk to someone face-to-face, the first aider should encourage them to contact a suicide helpline.	Se a pessoa em questão não quiser conversar com alguém cara-a-cara, o(a) socorrista deve incentivá-la a ligar para uma central de prevenção de suicídio.	0.883333
59	The first aider should find out information on the resources and services available for a person who is considering suicide.	O(a) socorrista deve buscar informações sobre os recursos e serviços disponíveis para uma pessoa com ideias suicidas.	0.983333
60	The first aider should provide the suicidal person with information about where they can seek help.	O(a) socorrista deve dar à pessoa em questão informações sobre locais onde ela pode buscar ajuda.	0.9
61	If the suicidal person has a weapon, the first aider should contact the police.	Se a pessoa com ideias suicidas estiver com uma arma, o(a) socorrista deve chamar a polícia.	0.65
62	The first aider must keep in mind that they may not be successful in preventing suicide.	O(a) socorrista deve manter em mente que ele(a) pode não conseguir prevenir o suicídio.	0.933333
	Section 4: Talking with a suicidal person	Seção 4: Conversando com uma pessoa com ideias suicidas
	Letting the person know you care	Deixando a pessoa saber que você se importa
63	The first aider should tell the suicidal person they care and want to help.	O(a) socorrista deve dizer à pessoa com ideias suicidas que ele(ela) se importa e quer ajudar.	0.916667
64	The first aider should reassure the suicidal person that they want to hear whatever the person has to say.	O(a) socorrista deve assegurar a pessoa com ideias suicidas de que ele(ela) quer ouvir o que ela tiver a dizer.	0.983333
	Tone of the conversation	Tom da conversa
65	The first aider should give the suicidal person their undivided attention.	O(a) socorrista deve dar atenção integral à pessoa com ideias suicidas.	1
66	The first aider should be patient and calm while the suicidal person is talking about their feelings.	O(a) socorrista deve ser paciente e calmo enquanto a pessoa com ideias suicidas fala sobre seus sentimentos.	1
67	The first aider should be conscious of their body language, ensuring it doesn't communicate a lack of interest or negative attitude.	O(a) socorrista deve prestar atenção em sua linguagem corporal, assegurando que ela não dê a impressão de falta de interesse ou de uma atitude negativa.	1
	Active listening	Escuta ativa
68	The first aider should show they are listening by summarising what the suicidal person is saying.	O(a) socorrista deve resumir o que a pessoa em questão está dizendo para mostrar que ele(ela) está escutando.	0.866667
69	The first aider should clarify important points with the person to make sure they fully understand.	O(a) socorrista deve esclarecer pontos importantes com a pessoa com ideias suicidas para garantir que eles se entendam completamente.	0.9
70	The first aider should ask what the suicidal person is thinking and feeling.	O(a) socorrista deve perguntar à pessoa com ideias suicidas o que ela está pensando e sentindo.	0.9
71	The first aider should be understanding and supportive of the suicidal person.	O(a) socorrista deve ser compreensivo e apoiar a pessoa com ideias suicidas.	0.883333
72	The first aider should express empathy for the suicidal person.	O(a) socorrista deve expressar empatia pela pessoa com ideias suicidas.	0.966667
73	The first aider should listen to the suicidal person without expressing judgment.	O(a) socorrista deve ouvir a pessoa com ideias suicidas sem expressar julgamentos.	1
	Content	Conteúdo
74	The first aider should encourage the suicidal person to do most of the talking.	O(a) socorrista deve incentivar a pessoa com ideias suicidas a falar a maior parte da conversa.	0.833333
75	The first aider should let the suicidal person know that it's ok to talk about things that might be painful.	O(a) socorrista deve dizer à pessoa com ideias suicidas que não tem problema falar sobre coisas que podem ser dolorosas.	0.916667
76	The first aider should ask open questions to find out more about the suicidal thoughts and feelings and the problems behind these.	O(a) socorrista deve fazer perguntas abertas para descobrir mais sobre as ideações e sentimentos suicidas e problemas por detrás dessas ideias	0.816667
77	The first aider should focus on the things that will keep the suicidal person safe for now rather than the things that put the person at risk.	O(a) socorrista deve se concentrar nas coisas que irão manter a pessoa com ideias suicidas segura, e não nas coisas que a colocam em risco.	0.7
	Reacting to suicidal thoughts	Reagindo a pensamentos suicidas
78	Suicidal thoughts are often a plea for help and a desperate attempt to escape from problems and distressing feelings. The first aider should therefore allow the suicidal person to talk about those thoughts and feelings.	Ideações suicidas são comumente um pedido de ajuda e uma tentativa desesperada de escapar de problemas e sentimentos desgastantes. O(a) socorrista, portanto, deve deixar a pessoa com ideias suicidas falar sobre esses pensamentos e sentimentos.	0.983333
79	The first aider needs to allow the suicidal person to talk about their reasons for wanting to die.	O(a) socorrista precisa deixar a pessoa com ideias suicidas falar sobre as razões que a levam a desejar morrer.	1
80	The first aider should only ask about issues that affect the immediate safety of the person who is suicidal.	O(a) socorrista deve perguntar somente sobre questões que afetem imediatamente a segurança da pessoa com ideias suicidas.	0.383333
81	The first aider should accept what the suicidal person is saying without agreeing or disagreeing with their behaviour or point of view.	O(a) socorrista deve aceitar o que a pessoa com ideias suicidas está dizendo, sem concordar ou discordar em relação a seu comportamento ou ponto de vista.	0.7
82	The first aider should validate the suicidal person's thoughts and feelings and acknowledge that these may be hard to talk about.	O(a) socorrista deve validar os pensamentos e sentimentos da pessoa com ideias suicidas e reconhecer que pode ser difícil falar sobre isso.	0.916667
83	The first aider should allow the suicidal person to express their feelings (e.g. allow them to cry, express anger or scream).	O(a) socorrista deve deixar a pessoa em questão expressar seus sentimentos (por exemplo, deixando que chore, expresse raiva ou grite).	1
	Offer reassurance	Ofereça segurança
84	The first aider should reassure the suicidal person that they are there for them and want to help.	O(a) socorrista deve assegurar a pessoa de que ele(ela) está ali para ela e quer ajudar.	1
85	The first aider should reassure the suicidal person that thoughts of suicide are common, and that many people have them at some stage in their lives.	O(a) socorrista deve assegurar a pessoa em questão de que ideações suicídio são comuns, e que muita gente tem esses pensamentos em algum momento de suas vidas.	0.6
86	The first aider should remind the suicidal person that suicidal thoughts need not be acted on.	O(a) socorrista deve lembrar a pessoa com ideias suicidas que ideias de suicídio não precisam se concretizar.	0.833333
87	The first aider should reassure the suicidal person that there are solutions to problems or ways other than suicide for coping.	O(a) socorrista deve assegurar a pessoa com ideias suicidas de que há soluções para problemas e maneiras de lidar com eles que não envolvam suicídio.	0.766667
	Highlight positive factors	Destacar fatores positivos
88	The fact that the suicidal person is still alive, and talking to the first aider about their feelings, means that they are not quite sure about suicide. The first aider should point this out as a positive thing.	O fato de que uma pessoa com ideias suicidas ainda está viva, e falando com o(a) socorrista sobre seus sentimentos, significa que a pessoa ainda não tem certeza sobre o suicídio. O(a) socorrista deve apontar esse fato como algo positivo.	0.616667
89	The first aider should thank the suicidal person for sharing their feelings with them and acknowledge the courage this takes.	O(a) socorrista deve agradecer à pessoa com ideias suicidas por contar sobre seus sentimentos a ele(ela) e reconhecer a coragem que isso requer.	0.833333
90	The first aider needs to find out what has supported the suicidal person in the past and whether these supports are still available.	O(a) socorrista precisa descobrir o que já apoiou a pessoa em questão no passado e se esse suporte ainda está disponível.	0.866667
	What to avoid when talking with a suicidal person	O que evitar ao falar com uma pessoa com ideias suicidas
91_1	The first aider should not: argue or debate with the person about their thoughts of suicide.	O(a) soccorista não deve: brigar ou discutir com a pessoa sobre seus pensamentos de suicídio.	0.783333
91_2	The first aider should not: discuss with the person whether suicide is right or wrong.	O(a) soccorista não deve: discutir com a pessoa se suicídio é certo ou errado.	0.833333
91_3	The first aider should not: minimise the suicidal person's problems.	O(a) soccorista não deve: minimizar os problemas da pessoa com ideias suicidas.	0.816667
91_4	The first aider should not: give glib 'reassurance' such as 'don't worry', 'cheer up', 'you have everything going for you' or 'everything will be alright'.	O(a) soccorista não deve: "tranquilizar" a pessoa com comentários simples como "não se preocupe", "se anime", "tudo está tão bem na sua vida" ou "tudo vai ficar bem".	0.85
91_5	The first aider should not: interrupt with stories of their own.	O(a) soccorista não deve: interromper a pessoa com histórias dele(dela) mesmo(mesma).	0.883333
91_6	The first aider should not: 'call their bluff', dare or tell the suicidal person to 'just do it'.	O(a) soccorista não deve: "comprar o blefe", desafiar ou dizer à pessoa com ideias suicidas para "fazê-lo".	0.883333
91_7	The first aider should not: attempt to give the suicidal person a diagnosis of a mental health problem.	O(a) soccorista não deve: tentar dar à pessoa com ideias suicidas um diagnóstico de problema de saúde mental.	0.9
91_8	The first aider should not: use guilt or threats to prevent suicide (e.g. do not tell the person they will go to hell or ruin other people's lives if they die by suicide).	O(a) soccorista não deve: usar culpa ou ameaças para prevenir o suicídio (por exemplo, não dizer à pessoa que ela irá para o inferno ou arruinar a vida de outras pessoas se ela morrer por suicídio).	0.85
91_9	The first aider should not: let the fear of saying the wrong words keep them from encouraging the suicidal person to talk.	O(a) soccorista não deve: deixar o medo de usar as palavras erradas impedir que ele(ela) incentive a pessoa em questão a falar.	0.783333
91_10	The first aider should not: take any hurtful actions or words of the suicidal person personally.	O(a) soccorista não deve: deixar-se ofender por quaisquer ações ou palavras desagradáveis do potencial suicida.	0.816667
	Section 5: No-suicide contracts (safety planning)	Seção 5: Contratos sem suicídio (planejamento de segurança)
	Developing the safety plan	Desenvolvendo o plano de segurança
92	The first aider should engage the suicidal person to the fullest extent possible in decisions about a safety plan.	O(a) socorrista deve empenhar a pessoa com ideias suicidas o máximo possível em decisões sobre um plano de segurança.	0.7
	What the plan should include	O que o plano deve incluir
93	The safety plan should be clear, outlining what will be done, who will be doing it, and when it will be carried out.	O plano de segurança deve ser claro, delineando o que será feito, quem o fará e quando ele será posto em prática.	0.75
94	The safety plan should focus more on what the suicidal person should do rather than what they should not do.	O plano de segurança deve focar mais no que a pessoa com ideias suicidas deve fazer do que no que ela não deve fazer.	0.7
95	The first aider should not assume that a safety plan is adequate to keep the suicidal person safe.	O(a) socorrista não deve supor que um plano de segurança seja adequado para manter a pessoa com ideias suicidas segura.	0.65
	Contacts	Contatos
96	Safety plans should include 24-hour safety contacts in case the suicidal person feels unable to continue with the agreement not to attempt suicide (such as a suicide helpline, professional helper or family member).	Planos de segurança devem incluir contatos presentes 24h para o caso de a pessoa com ideias suicidas se sentir incapaz de continuar com o acordo de não tentar suicídio (como uma central telefônica de prevenção de suicídio, ajuda profissional ou membro da família).	0.9
97	The safety plan should include contact numbers for the suicidal person's doctor or mental health care professional, a suicide helpline or 24-hour crisis line, as well as friends and family members who will help in an emergency.	O plano de segurança deve incluir números de contatos do(a) médico(a) ou profissional de saúde mental da pessoa com ideias suicidas, uma central telefônica de prevenção de suicídio ou central de crise 24h, assim como amigos e membros da família que possam ajudar numa emergência.	0.833333
98	The first aider should ask the suicidal person to keep a list of safety contacts with them and agree to call someone when they are feeling suicidal.	O(a) socorrista deve pedir à pessoa com ideias suicidas para manter uma lista de contatos de segurança com ela e concordar em ligar para alguém quando estiver se sentindo suicida.	0.883333
	Timeframe of the safety plan	Prazo do plano de segurança
99	Safety plans should be for a length of time which will be easy for the suicidal person to cope with, so that they can feel able to fulfil the agreement and have a sense of achievement.	Planos de segurança devem durar um período de tempo que será fácil para a pessoa com ideias suicidas lidar, para que ela seja capaz de cumprir o acordo e sentir que conseguiu fazê-lo.	0.75
	Section 8: What the first aider should know	Seção 8: O que o socorrista deve saber
	Suicide facts	Fatos sobre suicídio
100	The risk factors for suicide.	Os fatores de risco para suicídio.	0.983333
101	The link between suicide and mental illness.	A ligação entre suicídio e doença mental.	0.916667
102	That talking about suicide will not 'put the idea' into someone's head.	Que falar sobre suicídio não irá "pôr a ideia" dentro da cabeça de alguém.	0.933333
	Understanding suicidal thoughts	Entendendo pensamentos suicidas
103	The reasons why people have thoughts about suicide.	As razões pelas quais pessoas têm pensamentos sobre suicídio.	0.9
104	That most suicidal people do not want to die. They simply do not want to live with the pain.	Que a maior parte das pessoas que estão pensando em suicídio não quer morrer. Elas simplesmente não querem viver com a dor.	0.916667
105	That anyone could have thoughts of suicide.	Que qualquer um pode ter pensamentos de suicídio.	0.966667
106	The reasons why people who are having suicidal thoughts don't ask for help.	As razões pelas quais pessoas que estão tendo ideações suicidas não pedem por ajuda.	0.866667
	Helping with suicidal thoughts	Ajudando com pensamentos suicidas
107	That suicide can be prevented.	Que suicídio pode ser prevenido.	0.983333
108	That openly talking about suicidal thoughts and feelings can save a life.	Que falar abertamente sobre pensamentos e sentimentos suicidas pode salvar uma vida.	0.983333
109	That they should not underestimate their abilities to help a suicidal person, even to save a life.	Que ele(ela) não deve subestimar suas habilidades de ajudar uma pessoa com ideias suicidas, ou mesmo de salvar uma vida.	0.983333
110	That unless someone tells you, the only way to know if a person is thinking of suicide is to ask.	Que a não ser que alguém lhe diga, a única maneira de saber se uma pessoa está pensando em suicídio é perguntar.	0.833333
111	That use of alcohol or other drugs can increase the risk of a person acting on suicidal thoughts.	Que o uso de álcool ou outras drogas pode aumentar o risco de uma pessoa agir a partir de ideações suicidas.	1
112	That even though the first aider can offer support, they are not responsible for the actions or behaviour of someone else, and cannot control what they might decide to do.	Que apesar de um(a) socorrista poder oferecer apoio, ele(ela) não é responsável pelas ações ou comportamento de outra pessoa, e não pode controlar o que outra pessoa pode decidir fazer.	0.966667
113	The local services that can assist in response to people at risk of suicide (e.g. hospitals, mental health clinics, mobile outreach crisis teams, suicide prevention helplines, local emergency services).	Que os serviços locais podem ajudar em resposta a pessoas em risco para suicídio (por exemplo: hospitais, clínicas de saúde mental, equipes móveis de crise, centrais telefônicas de prevenção de suicídio, serviços locais de emergência).	0.966667
	Section 9: Confidentiality	Seção 9: Confidencialidade
114	The first aider must never agree to keep the risk of suicide a secret.	O(a) socorrista nunca deve concordar em manter o risco de suicídio secreto.	0.7
115	The first aider must never agree to keep the suicidal person's suicidal plans a secret.	O(a) socorrista nunca deve concordar em manter os planos de suicídio da pessoa com ideias suicidas secretos.	0.716667
116	If the suicidal person doesn't want the first aider to tell anyone about their suicidal thoughts, the first aider should not agree and explain why, e.g.: 'I care about you too much to keep a secret like this. You need help and I am here to help you get it'.	Se a pessoa com ideias suicidas não quiser que o(a) socorrista conte a ninguém sobre seus pensamentos suicidas, o(a) socorrista não deve concordar e explicar por que - por exemplo: "Eu me importo demais com você para guardar um segredo como esse. Você precisa de ajuda"	0.733333
117	The first aider should treat everything the suicidal person says in complete confidence.	O(a) socorrista deve manter tudo o que a pessoa com ideias suicidas disser em completo sigilo.	0.216667
118	The first aider should treat the suicidal person with respect and involve them in decisions about who else knows about the suicidal crisis.	O(a) socorrista deve tratar a pessoa com ideias suicidas com respeito e envolvê-la em decisões sobre quem mais sabe sobre a crise suicida.	0.9
119	If the suicidal person refuses to give permission to disclose information about their suicidal thoughts, the first aider may need to breach their confidentiality to ensure their safety.	Se a pessoa com ideias suicidas não der permissão para divulgar informações sobre suas ideações suicidas, o(a) socorrista pode precisar quebrar sua confidencialidade para assegurar a segurança da pessoa.	0.75
120	The first aider should keep in mind that it is much better to have the person angry at them for sharing their suicidal thoughts without their permission in order to obtain help than to lose the person to suicide.	O(a) socorrista deve manter em mente que é muito melhor que a pessoa fique com raiva dele(dela) por divulgar suas ideações suicidas sem sua permissão, de forma a obter ajuda, do que perder a pessoa devido ao suicídio.	0.783333
	Section 10: Adolescent specific items	Seção 10: Itens específicos para adolescentes
	Initial assistance	Assistência inicial
121_1	If the person is suicidal, the first aider should: discuss with the suicidal adolescent what actions they should take to get help.	Se a pessoa estiver pensando em se suicidar, o(a) socorrista deve: discutir com o(a) adolescente suicida quais ações eles devem tomar para conseguir ajuda.	0.716667
121_2	If the person is suicidal, the first aider should: encourage the suicidal adolescent to get appropriate professional help as soon as possible (i.e. see a mental health professional or someone at a mental health service).	Se a pessoa estiver pensando em se suicidar, o(a) socorrista deve: incentivar o(a) adolescente suicida a conseguir ajuda profissional apropriada tão cedo quanto possível (por exemplo, conversar com um profissional de saúde mental ou alguém em um serviço de saúde mental).	0.866667
121_3	If the person is suicidal, the first aider should: seek the permission of the suicidal adolescent to contact their regular doctor or mental health professional about their concerns.	Se a pessoa estiver pensando em se suicidar, o(a) socorrista deve: buscar a permissão do(da) adolescente suicida para contatar o(a) seu(sua) médico(a) habitual ou um profissional de saúde mental sobre suas preocupações.	0.666667
121_4	If the person is suicidal, the first aider should: call a mental health centre or crisis telephone line and ask for advice on the situation.	Se a pessoa estiver pensando em se suicidar, o(a) socorrista deve: ligar para um centro de saúde mental ou central telefônica de crise e pedir conselhos sobre a situação.	0.8
121_5	If the person is thinking about committing suicide, the first airder should: call a doctor, psychiatrist, or other professional right away for the suicidal adolescent.	Se a pessoa estiver pensando em se suicidar, o(a) socorrista deve: ligar para um médico, psiquiatra ou outro profissional imediatamente para o adolescente suicida.	0.583333
121_6	If the person is suicidal, the first aider should: get the suicidal adolescent to phone an emergency number (e.g. emergency services, a suicide helpline, emergency mental health services).	Se a pessoa estiver pensando em se suicidar, o(a) socorrista deve: conseguir que o(a) adolescente suicida ligue para um número de emergência (por exemplo, serviços de emergência, uma central telefônica de ajuda sobre suicídio, serviços de saúde mental de emergência).	0.633333
121_7	If the person is suicidal, the first aider should: phone an emergency number without letting the suicidal adolescent know.	Se a pessoa estiver pensando em se suicidar, o(a) socorrista deve: ligar para um número de emergência sem deixar que o(a) adolescente saiba.	0.15
121_8	If the person is suicidal, the first aider should: take the suicidal adolescent to a hospital emergency department.	Se a pessoa estiver pensando em se suicidar, o(a) socorrista deve: levar o(a) adolescente suicida a um pronto-socorro.	0.35
122_1	If the suicidal adolescent can't commit to stay safe, the first aider should: discuss with the suicidal adolescent what actions they should take to get help.	Se o(a) adolescente suicida não puder se comprometer a se manter segura, o(a) socorrista deve: discutir com o(a) adolescente suicida quais ações eles devem tomar para conseguir ajuda.	0.733333
122_2	If the suicidal adolescent can't commit to stay safe, the first aider should: encourage the suicidal adolescent to get appropriate professional help as soon as possible (i.e. see a mental health professional or someone at a mental health service).	Se o(a) adolescente suicida não puder se comprometer a se manter segura, o(a) socorrista deve: incentivar o(a) adolescente suicida a conseguir ajuda profissional apropriada tão cedo quanto possível (por exemplo, conversar com um profissional de saúde mental ou alguém em um serviço de saúde mental).	0.866667
123_1	If the suicidal adolescent has a specific plan, the first aider should: discuss with the suicidal adolescent what actions they should take to get help.	Se o(a) adolescente tiver um plano específico, o(a) socorrista deve: discutir com o(a) adolescente suicida quais ações eles devem tomar para conseguir ajuda.	0.75
123_2	If the suicidal adolescent has a specific plan, the first aider should: encourage the suicidal adolescent to get appropriate professional help as soon as possible (i.e. see a mental health professional or someone at a mental health service).	Se o(a) adolescente tiver um plano específico, o(a) socorrista deve: incentivar o(a) adolescente suicida a conseguir ajuda profissional apropriada tão cedo quanto possível (por exemplo, conversar com um profissional de saúde mental ou alguém em um serviço de saúde mental).	0.9
123_3	If the suicidal adolescent has a specific plan, the first aider should: call a mental health centre or crisis telephone line and ask for advice on the situation.	Se o(a) adolescente tiver um plano específico, o(a) socorrista deve: ligar para um centro de saúde mental ou central telefônica de crise e pedir conselhos sobre a situação.	0.816667
124_1	If the suicidal adolescent has the means to carry out their suicide plan, the first aider should: discuss with the suicidal adolescent what actions they should take to get help.	Se o(a) adolescente suicida tiver meios de levar adiante seu plano de suicídio, o(a) socorrista deve: discutir com o(a) adolescente suicida quais ações eles devem tomar para conseguir ajuda.	0.716667
124_2	If the suicidal adolescent has the means to carry out their suicide plan, the first aider should: encourage the suicidal adolescent to get appropriate professional help as soon as possible (i.e. see a mental health professional or someone at a mental health service).	Se o(a) adolescente suicida tiver meios de levar adiante seu plano de suicídio, o(a) socorrista deve: incentivar o(a) adolescente suicida a conseguir ajuda profissional apropriada tão cedo quanto possível (por exemplo, conversar com um profissional de saúde mental ou alguém em um serviço de saúde mental).	0.9
125_1	If the suicidal adolescent does not agree to give the first aider the things they intend using to kill themselves, the first aider should: discuss with the suicidal adolescent what actions they should take to get help.	Se o(a) adolescente suicida não concordar em entregar ao(à) socorrista as coisas que pretende usar para se matar, o(a) socorrista deve: discutir com o(a) adolescente suicida quais ações eles devem tomar para conseguir ajuda.	0.733333
126_1	If the suicidal adolescent has attempted suicide in the past, the first aider should: discuss with the suicidal adolescent what actions they should take to get help.	Se o(a) adolescente suicida tiver tentado suicídio no passado, o(a) socorrista deve: discutir com o(a) adolescente suicida quais ações eles devem tomar para conseguir ajuda.	0.85
127_1	If the suicidal adolescent is known to have a diagnosis of a mental illness, the first aider should: discuss with the suicidal adolescent what actions they should take to get help.	Se o(a) adolescente suicida já tiver um diagnóstico conhecido de doença mental, o(a) socorrista deve: discutir com o(a) adolescente suicida quais ações eles devem tomar para conseguir ajuda.	0.666667
127_2	If the suicidal adolescent is known to have a diagnosis of a mental illness, the first aider should: encourage the suicidal adolescent to get appropriate professional help as soon as possible (i.e. see a mental health professional or someone at a mental health service).	Se o(a) adolescente suicida já tiver um diagnóstico conhecido de doença mental, o(a) socorrista deve: incentivar o(a) adolescente suicida a conseguir ajuda profissional apropriada tão cedo quanto possível (por exemplo, conversar com um profissional de saúde mental ou alguém em um serviço de saúde mental).	0.9
128_1	If the suicidal adolescent refuses professional help, the first aider should: call a mental health centre or crisis telephone line and ask for advice on the situation.	Se o(a) adolescente suicida recusar ajuda profissional, o(a) socorrista deve: ligar para um centro de saúde mental ou central telefônica de crise e pedir conselhos sobre a situação.	0.783333
129_1	If the suicidal adolescent is reluctant to seek help, the first aider should: keep encouraging them to get appropriate professional help.	Se o(a) adolescente suicida estiver relutante em procurar ajuda, o(a) socorrista deve: continuar incentivando-o(a) a conseguir ajuda profissional apropriada.	0.85
129_2	If the suicidal adolescent is reluctant to seek help, the first aider should: contact a mental health centre or a suicide prevention hotline for advice on the situation.	Se o(a) adolescente suicida estiver relutante em procurar ajuda, o(a) socorrista deve: ligar para um centro de saúde mental ou central telefônica de crise e pedir conselhos sobre a situação.	0.85
130	If the first aider is unable to persuade the suicidal adolescent to get help, they should get assistance from a trusted friend, helpline or mental health professional.	Se o(a) socorrista não conseguir convencer o(a) adolescente a buscar ajuda, ele(ela) deve conseguir ajuda de um amigo confiável, central telefônica de ajuda sobre suicídio ou profissional de saúde mental.	0.85
131	The first aider should ensure that the suicidal adolescent receives help from a health professional, support group or relevant community organisation.	O(a) socorrista deve assegurar que o(a) adolescente suicida receba ajuda de um(a) profissional de saúde, grupo de apoio ou organização comunitária relevante.	0.916667
	Talking with a suicidal adolescent	Conversando com um adolescente suicida
132	The first aider should avoid giving advice.	O(a) socorrista deve evitar dar conselhos.	0.7
	Confidentiality	Confidencialidade
133	The first aider should treat the suicidal adolescent with respect and involve them in decisions about who else knows about the suicidal crisis.	O(a) socorrista deve tratar o(a) adolescente suicida com respeito e envolvê-lo/a em decisões sobre quem mais sabe sobre a crise de suicídio.	0.9

## Sheet: Round 2
Table 2. Statements in the questionnaire of Round 2 (n=91) and their endorsement rates (n of panelists=40)
ID Round 2	Statement in English	Statement in Portuguese	Total ratings (%)
	Section 1: Identification of suicide risk	Seção 1: Identificação de risco de suicídio
209	(new) The first aider should ask what has kept the suicidal person alive so far. Asking what life expects of her.	(novo) O(a) socorrista deve perguntar o que manteve a pessoa viva até o momento. Perguntar sobre o que a vida espera dela.	0.65
212	(new) The first aider should try to talk to the person in a quiet and private place.	(novo) O(a) socorrista deve tentar conversar com a pessoa em um lugar calmo e reservado.	0.875
201	(re-rated) The first aider should tell the person their concerns about them, describing behaviours that have caused them to be concerned about suicide.	(reavaliado) O(a) socorrista deve contar à pessoa com ideias suicidas suas preocupações sobre ela, descrevendo os comportamentos da pessoa que fizeram o(a) socorrista ficar preocupado sobre suicídio.	0.85
202	(re-rated) The first aider should avoid using terms to describe suicide that promote stigmatising attitudes, e.g. 'commit suicide' or refer to a suicide attempt as having 'failed'.	(reavaliado) O(a) socorrista deve evitar usar termos para descrever suicídio que promovam atitudes estigmatizantes - por exemplo: "cometer suicídio" ou referir-se a uma tentativa de suicídio como tendo "falhado".	0.775
203	(re-rated) If the first aider thinks someone might be having suicidal thoughts, they should ask that person directly.	(reavaliado) Se o(a) socorrista achar que uma pessoa pode estar tendo pensamentos suicidas, ele(a) deve perguntar a essa pessoa diretamente sobre isso.	0.9
204	(re-rated) If the first aider has even a mild suspicion that the person is having suicidal thoughts, they should ask	(reavaliado) Se o(a) socorrista tiver uma suspeição, mesmo que leve, de que a pessoa esteja com pensamentos suicidas, ele(a) deve perguntar.	0.85
205	(re-rated) The first aider should know that it is more important to ask about suicidal thoughts than to be concerned about the exact wording.	(reavaliado) O(a) socorrista deve saber que é mais importante perguntar sobre pensamentos suicidas do que preocupar-se sobre a escolha de palavras para fazê-lo.	0.525
206	(re-rated) The first aider should be aware that if a person is not suicidal, asking them cannot put the idea of suicide in their head.	(reavaliado) O(a) socorrista deve saber que se uma pessoa não estiver pensando em se suicidar, perguntar a ela sobre isso não irá pôr a ideia de suicídio em sua cabeça.	0.95
	Section 2: Assessing seriousness of the suicide risk	Seção 2: Avaliação da gravidade do risco de suicídio
219	(re-rated) The first aider should ask the suicidal person if they have a plan for suicide.	(reavaliado) O(a) socorrista deve perguntar à pessoa com ideias suicidas se ela tem um plano para o suicídio.	0.625
220	(re-rated) The first aider should find out if the suicidal person has already taken steps to secure the means to end their life.	(reavaliado) O(a) socorrista deve descobrir se a pessoa com ideias suicidas já está assegurando os meios para pôr fim à sua vida.	0.775
221	(re-rated) The first aider should be aware that those at the highest risk for acting on thoughts of suicide in the near future have a specific suicide plan, the means to carry out the plan, a time set for doing it, and an intention to do it.	(reavaliado) O(a) socorrista deve saber que as pessoas em maior risco de concretizar pensamentos suicidas no futuro próximo são as que tem um plano específico de suicídio, um meio para fazê-lo, um horário determinado para fazê-lo, e a intenção de fazê-lo.	0.8
222	(re-rated) The first aider should ask the suicidal person if they have received mental health treatment in the past.	(reavaliado) O(a) socorrista deve perguntar à pessoa com ideias suicidas se ela passou por tratamento de saúde mental no passado.	0.675
223	(re-rated) The first aider should ask the suicidal person if they have ever made a suicide attempt in the past.	(reavaliado) O(a) socorrista deve perguntar à pessoa com ideias suicidas se ela já teve uma tentativa de suicídio no passado.	0.75
224	(re-rated) The first aider should ask the suicidal person if there have been changes in their employment, social life, or family.	(reavaliado) O(a) socorrista deve perguntar à pessoa com ideias suicidas se houve mudanças em seu emprego, vida social ou família.	0.775
227	(new) The first aider should ask the person if they suffer or have already suffered from any prejudice related to their gender.	(novo) O(a) socorrista deve perguntar à pessoa se ela sofre ou já sofreu de algum preconceito relacionado ao seu gênero.	0.425
229	(new) The first aider should ask the person what reasons the person has for continuing to live. What is it worth continuing to live for?	(novo) O(a) socorrista deve perguntar à pessoa quais argumentos a pessoa tem para continuar a viver. Para quê vale a pena continuar vivendo?	0.45
233	(new) The first aider should ask if the suicidal person follows any social media that encourages suicide.	(novo) O(a) socorrista deve perguntar se a pessoa com ideias suicidas acompanha alguma rede social que incentiva o suicidio.	0.5
234	(new) The first airder should ask the suicidal person whether they see suicide as their only way out.	(novo) O(a) socorrista deve perguntar para a pessoa com ideias suicidas se ele ou ela vê o suicídio como sua única saída.	0.725
235	(new) The first aider should help bring awareness to the meaning of life, death, and dying in this way.	(novo) O(a) socorrista deve ajudar a trazer para consciência qual o significado da vida, da morte e do morrer dessa forma.	0.4
236	(new) The first aider should ask if there have been any cases of suicide in the family.	(novo) O(a) socorrista deve perguntar se houve casos de suicídio na família.	0.45
237	(new) The first aider should ask what would cause the person to give up on suicide.	(novo) O(a) socorrista deve perguntar o que levaria a pessoa a desistir do suicídio.	0.575
238	(new) The first aider should ask the person why they want to end their life. Directly.	(novo) O(a) socorrista deve perguntar a pessoa por que ela deseja por fim à própria vida . Diretamente .	0.675
240	(new) The first aider should have and not search for the information.	(novo) O(a) socorrista deve ter e não buscar as informações.	0.175
242	(new) The first aider should know that it is everyone's right to decide on her/his death. How and when. We can only offer support and help to find a way out. Never stop her/him.	(novo) O(a) socorrista deve saber que é um direito de todos decidir sobre sua morte. Como e quando. Só podemos oferecer apoio e ajudá la a encontrar uma saída. Nunca impedi-la.	0.6
244	(new) The first airder must be aware that suicide is also an individual's personal choice.	(novo) O(a) socorrista tem que estar ciente que o suicídio é também uma escolha pessoal do indivíduo.	0.725
245	(new) The first aider should be aware that when a person is about to commit suicide, does not resolve to keep giving information. It is necessary to act.	(novo) O(a) socorrista tem que estar ciente que quando a pessoa encontra-se em vias de cometer um suicídio não resolve ficar dando informações. É necessário agir.	0.675
248	(new) The first aider should point out the support networks that are harmful at this time.	(novo) O(a) socorrista deve apontar as redes de apoio que são prejudiciais neste momento.	0.525
	Section 3: Initial assistance	Seção 3: Assistência inicial
215	(new) The first aider should talk to the suicidal person's family to try to help and follow up the suicidal person, and not let them feel alone.	(novo) O(a) socorrista deve conversar com a família para tentar ajudar essa pessoa, acompanhar e não deixar ela se sentir sozinha.	0.9
225	(new) The first aider should make contact with the family/support network.	(novo) O(a) socorrista deve realizar contato com a família/rede de apoio.	0.8
230	(new) The first aider should check the support networks the person has.	(novo) O(a) socorrista deve verificar as redes de apoio que a pessoa tem.	0.925
239	(new) The first aider should ask the person what other resources they have to resolve their pain.	(novo) O(a) socorrista deve perguntar a pessoa que outros recursos ela tem para sanar a dor dela.	0.75
250	(re-rated) The first aider should not leave someone who is feeling suicidal on their own.	(reavaliado) O(a) socorrista não deve deixar sozinho alguém que está se sentindo suicida.	0.875
251	(re-rated) If the first aider suspects there is an immediate risk of the person acting on suicidal thoughts, they should act quickly even if they are unsure.	(reavaliado) Se o(a) socorrista suspeitar que há um risco imediato de a pessoa concretizar pensamentos suicidas, ele(a) deve agir rapidamente mesmo se não tiver certeza.	0.7
252	(re-rated) If the person is suicidal, the first aider should: discuss with the suicidal person what actions they should take to get help.	(reavaliado) Se a pessoa estiver pensando em suicídio, o(a) socorrista deve: discutir com a pessoa com ideias suicidas quais passos elas devem seguir para conseguir ajuda.	0.7
253	(re-rated) If the suicidal person can't commit to stay safe, the first aider should: discuss with the suicidal person what actions they should take to get help.	(reavaliado) Se a pessoa com ideias suicidas não puder se comprometer a manter-se segura, o(a) socorrista deve: discutir com a pessoa com ideias suicidas quais passos elas devem seguir para conseguir ajuda.	0.75
254	(re-rated) If the suicidal person has a specific plan, the first aider should: discuss with the suicidal person what actions they should take to get help.	(reavaliado) Se a pessoa com ideias suicidas tiver um plano específico, o(a) socorrista deve: discutir com a pessoa com ideias suicidas quais passos elas devem seguir para conseguir ajuda.	0.7
255	(re-rated) If the suicidal person has the means to carry out their suicide plan, the first aider should discuss with the suicidal person what actions they should take to get help.	(reavaliado) Se a pessoa com ideias suicidas tiver meios de concretizar seu plano de suicídio, o(a) socorrista deve discutir com a pessoa com ideias suicidas quais passos ela deve seguir para conseguir ajuda.	0.7
256	(re-rated) If the suicidal person has attempted suicide in the past, the first aider should: discuss with the suicidal person what actions they should take to get help	(reavaliado) Se a pessoa com ideias suicidas já tiver tido uma tentativa de suicídio, o(a) socorrista deve: discutir com a pessoa com ideias suicidas quais passos elas devem seguir para conseguir ajuda.	0.775
257	(re-rated) If the first aider needs to contact a health professional about the suicidal person, they should preferably contact a professional the person already knows and trusts.	(reavaliado) Se o(a) socorrista precisar entrar em contato com um profissional de saúde sobre a pessoa, deve, de preferência, ser um profissional que a pessoa em questão já conheça e em quem ela confie.	0.775
	Section 4: Talking with a suicidal person	Seção 4: Conversando com uma pessoa com ideias suicidas
208	(new) The first airder should say they are there to listen without judgements.	(novo) O(a) socorrista deve dizer que está ali para escutar sem julgar.	0.975
211	(new) The first aider should use common terms that can be easily understood by the person.	(novo) O(a) socorrista deve usar termos que possam ser facilmente compreendidos pela pessoa.	1
216	(new) The first aider can empathically 'validate' the person's feelings in a suicidal moment, such as "you must be suffering a lot" or "it must be very difficult this moment" making it easier for the suicidal person to talk.	(novo) O(a) socorrista de forma empática pode "validar" o sentimento da pessoa em momento suicida, tipo, "você deve estar sofrendo muito" ou "dever estar sendo muito difícil este momento" facilitando a pessoa a falar.	0.975
226	(new) The first aider should check with the suicidal person if they went through a difficult time, if there was any feeling of rejection and what was the reason they felt rejected.	(novo) O(a) socorrista deve verificar com a pessoa com ideias suicidas se ela passou por algum momento difícil, se houve algum sentimento de rejeição e por qual motivo se sentia rejeitada.	0.775
258	(re-rated) The first aider should focus on the things that will keep the suicidal person safe for now rather than the things that put the person at risk.	(reavaliado) O(a) socorrista deve se concentrar nas coisas que irão manter a pessoa com ideias suicidas segura, e não nas coisas que a colocam em risco.	0.775
259	(re-rated) The first aider should accept what the suicidal person is saying without agreeing or disagreeing with their behaviour or point of view.	(reavaliado) O(a) socorrista deve aceitar o que a pessoa com ideias suicidas está dizendo, sem concordar ou discordar em relação a seu comportamento ou ponto de vista.	0.675
260	(re-rated) The first aider should reassure the suicidal person that there are solutions to problems or ways other than suicide for coping.	(reavaliado) O(a) socorrista deve assegurar a pessoa com ideias suicidas de que há soluções para problemas e maneiras de lidar com eles que não envolvam suicídio.	0.7
261	(new) The first aider should not tell the person that they understand their pain as only they know how they feel.	(novo) O(a) socorrista não deve dizer a pessoa que compreende a sua dor pois só ela sabe o que ela sente.	0.35
262	(new) The first aider should have a welcoming listening and point out the suffering. It is the suffering that needs to disappear, not the life. It is important to understand the person's suffering.	(novo) O(a) socorrista deve ter um ouvido acolhedor e pontuar o sofrimento. O sofrimento precisa desaparecer e não a vida. Importante entender o sofrimento da pessoa.	0.875
263	(new) The first aider should not confront the suicidal person.	(novo) O(a) socorrista não deve confrontar o suicida.	0.825
265	(new) The first aider should not mock the person or expose the person to ridicule.	(novo) O(a) socorrista não deve gozar ou ridicularizar a pessoa.	0.925
	Section 5: No-suicide contracts (safety planning)	Seção 5: Contratos sem suicídio (planejamento de segurança)
268	(re-rated) The safety plan should focus more on what the suicidal person should do rather than what they should not do.	(reavaliado) O plano de segurança deve focar mais no que a pessoa com ideias suicidas deve fazer do que no que ela não deve fazer.	0.775
269	(re-rated) The first aider should engage the suicidal person to the fullest extent possible in decisions about a safety plan.	(reavaliado) O(a) socorrista deve empenhar a pessoa com ideias suicidas o máximo possível em decisões sobre um plano de segurança.	0.725
270	(re-rated) The safety plan should be clear, outlining what will be done, who will be doing it, and when it will be carried out.	(reavaliado) O plano de segurança deve ser claro, delineando o que será feito, quem o fará e quando ele será posto em prática.	0.8
275	(new) The safety plan should be shared with all the involved people (friends, professionals, etc.).	(novo) Deve-se compartilhar o plano de segurança com todas as pessoas envolvidas (amigos, profissionais , etc).	0.575
277	(new) A safety plan should only be carried out if the person asks for it. It must not be offered, it must be individualised. Everyone can have suicidal moments. So a safety plan is to have an easy number when they go into google, for example.	(novo) Um plano de segurança só deve ser realizado se a pessoa pedir. Não deve ser oferecido, deve ser individualizado. Todos podem ter momentos suicidas. Por isso um plano de segurança é ter um número fácil quando ela entra no google, por exemplo.	0.375
278	(new) Have a trusted person with "WhatsApp" available 24h.	(novo) Ter uma pessoa de confiança com "WhatsApp" disponivel 24 h.	0.625
279	(new) The first aider should understand that the person about to commit suicide is unable to comply with the agreements. The contact list should also be with the direct caregiver.	(novo) O(a) socorrista deve entender que a pessoa em vias de cometer suicídio não consegue cumprir combinados. A lista de contato deve ficar também com o cuidador direto.	0.65
280	(new) The first aider should understand that, normally, suicidal people do not accept safety plans! Treatments are often without the suicidal desire.	(novo) O(a) socorrista deve entender que os suicidas não aceitam, normalmente, planos de segurança! Os tratamentos muitas vezes são à revelia do desejo do suicida.	0.575
272	(re-rated) Safety plans should be for a length of time which will be easy for the suicidal person to cope with, so that they can feel able to fulfil the agreement and have a sense of achievement.	(reavaliado) Planos de segurança devem durar um período de tempo que será fácil para a pessoa com ideias suicidas lidar, para que ela seja capaz de cumprir o acordo e sentir que conseguiu fazê-lo.	0.8
273	(new) If possible (and if the suicidal person allows), present and discuss the safety plan with someone close to the suicidal person.	(novo) Se possível (e se o suicida permitir), apresentar e discutir o plano de segurança com alguma pessoa próxima ao suicida.	0.85
274	(new) Encourage the person to seek help from someone they trust or from the CVV*. (*Centro de Valorização da Vida = Brazilian suicide prevention NGO)	(novo) Encorajar a pessoa a buscar ajuda com alguém que ela confia ou com um CVV .	0.875
276	(new) The first aider should check whether the safety plan can be shared with family, friends, or people who the suicidal person trusts that can help.	(novo) O(a) socorrista deve verificar se o plano de segurança pode ser compartilhado com a família, amigos, ou pessoas que o suicida confie que podem ajudar.	0.875
	Section 6: Ensuring safety	Seção 6: Garantindo a segurança
243	(new) The first aider should guide the family to remove objects from the house that could facilitate suicide.	(novo) O(a) socorrista deve orientar a família para retirar de casa objetos que possam facilitar o suicidio.	0.8
	Section 7: Passing time during the crisis	Seção 7: Passando o tempo durante a crise
228	(new) The first aider should ask the person who they enjoy talking to.	(novo) O(a) socorrista deve perguntar à pessoa com quem ela gosta de conversar.	0.85
	Section 8: What the first aider should know	Seção 8: O que o socorrista deve saber
241	(new) The first aider needs to know how to deal with the situation so as not to feel guilty if they cannot help the person.	(novo) O(a) socorrista precisa saber lidar com a situação de forma a não se sentir culpado se não conseguir ajudar a pessoa.	0.85
246	(new) The first aider should be aware that themselves may need psychological assistance after the intervention.	(novo) O(a) socorrista deve estar ciente de que ele(a) próprio(a) pode precisar de uma assistência psicológica após essa intervenção.	0.95
249	(new) The first aider should know that suicidal people who use drugs become more impulsive.	(novo) O(a) socorrista deve saber que suicidas que fazem uso de drogas tornam-se mais impulsivos.	0.85
	Section 9: Confidentiality	Seção 9: Confidencialidade
281	(re-rated) The first aider must never agree to keep the risk of suicide a secret.	(reavaliado) O(a) socorrista nunca deve concordar em manter o risco de suicídio secreto.	0.8
282	(re-rated) The first aider must never agree to keep the suicidal person's suicidal plans a secret.	(reavaliado) O(a) socorrista nunca deve concordar em manter os planos de suicídio da pessoa com ideias suicidas secretos.	0.75
284	(re-rated) If the suicidal person refuses to give permission to disclose information about their suicidal thoughts, the first aider may need to breach their confidentiality to ensure their safety.	(reavaliado) Se a pessoa com ideias suicidas não der permissão para divulgar informações sobre suas ideações suicidas, o(a) socorrista pode precisar quebrar sua confidencialidade para assegurar a segurança da pessoa.	0.675
285	(re-rated) The first aider should keep in mind that it is much better to have the person angry at them for sharing their suicidal thoughts without their permission in order to obtain help than to lose the person to suicide.	(reavaliado) O(a) socorrista deve manter em mente que é muito melhor que a pessoa fique com raiva dele(dela) por divulgar suas ideações suicidas sem sua permissão, de forma a obter ajuda, do que perder a pessoa devido ao suicídio.	0.65
286	(new) The possibility of a breach of confidentiality in case of risk must be disclosed.	(novo) A possibilidade da quebra de sigilo no caso de risco deve ser avisada.	0.8
288	(new) The first aider should respect and maintain confidentiality, this is part of the established trust. Never breach confidentiality and secrecy.	(novo) O(a) socorrista deve respeitar e manter o sigilo, isso é parte da confiança estabelecida. Nunca quebrar a confidencialidade e o sigilo.	0.275
290	(new) The first aider should call a person who is affectionately linked to the suicidal person.	(novo) O(a) socorrista deve chamar uma pessoa que seja afetivamente ligada ao suicida.	0.625
	Section 10: Adolescent specific items	Seção 10: Itens específicos para adolescentes
283	(re-rated) If the suicidal adolescent does not agree to give the first aider the things they intend using to kill themselves, the first aider should discuss with the suicidal adolescent what actions they should take to get help.	(reavaliado) Se o(a) adolescente suicida não concordar em entregar ao(à) socorrista as coisas que pretende usar para se matar, o(a) socorrista deve: discutir com o(a) adolescente suicida quais ações eles devem tomar para conseguir ajuda.	0.725
291	(re-rated) If the person is suicidal, the first aider should: discuss with the suicidal adolescent what actions they should take to get help.	(reavaliado) Se a pessoa estiver pensando em se suicidar, o(a) socorrista deve: discutir com o(a) adolescente suicida quais ações eles devem tomar para conseguir ajuda.	0.7
292	(re-rated) If the suicidal adolescent can't commit to stay safe, the first aider should: discuss with the suicidal adolescent what actions they should take to get help.	(reavaliado) Se o(a) adolescente suicida não puder se comprometer a se manter segura, o(a) socorrista deve: discutir com o(a) adolescente suicida quais ações eles devem tomar para conseguir ajuda.	0.675
293	(re-rated) If the suicidal adolescent has a specific plan, the first aider should: discuss with the suicidal adolescent what actions they should take to get help.	(reavaliado) Se o(a) adolescente tiver um plano específico, o(a) socorrista deve: discutir com o(a) adolescente suicida quais ações eles devem tomar para conseguir ajuda.	0.75
294	(re-rated) If the suicidal adolescent has the means to carry out their suicide plan, the first aider should: discuss with the suicidal adolescent what actions they should take to get help.	(reavaliado) Se o(a) adolescente suicida tiver meios de levar adiante seu plano de suicídio, o(a) socorrista deve: discutir com o(a) adolescente suicida quais ações eles devem tomar para conseguir ajuda.	0.75
296	(re-rated) If the suicidal adolescent refuses professional help, the first aider should call a mental health centre or crisis telephone line and ask for advice on the situation	(reavaliado) Se o(a) adolescente suicida recusar ajuda profissional, o(a) socorrista deve: ligar para um centro de saúde mental ou central telefônica de crise e pedir conselhos sobre a situação.	0.7
297	(re-rated) The first aider should avoid giving advice.	(reavaliado) O(a) socorrista deve evitar dar conselhos.	0.7
298	(new) The first aider must also involve the individual's family, in parallel with the care provided.	(novo) O(a) socorrista também deve envolver a família do indivíduo, em paralelo ao atendimento do mesmo.	0.725
300	(new) Welcome and let the adolescent talk about everything that is concerning them.	(novo) Acolher e deixar o adolescente falar sobre tudo que o preocupa.	0.9
301	(new) The adolescent deserves the same respect as the adult. And the adult needs to be aware that it is more difficult for the adult to understand the adolescent, so the adult must also be aware of him/herself.	(novo) O adolescente merece o mesmo respeito que o adulto. E o adulto precisa estar ciente de que é mais difícil pra o adulto compreende-lo, sendo assim o adulto deve estar atento também a si próprio.	0.7
303	(new) Actions should be taken and the discussion with the suicidal person is only valid if it is a matter of strategy. It is necessary to be careful with negotiations, trying to prioritize impositions firmly, showing confidence.	(novo) Ações devem ser tomadas e a discussão com o suicida só é válida se for em questão de estratégia. É preciso ter cuidado com negociações, tentando priorizar imposições com firmeza, transmitindo segurança.	0.55

## Sheet: Final list of included items
Table 3. Statements included in the adapted suicide MHFA guidelines for Brazil (n=145)
ID Round 1 and 2*	Final order	Statement in English	Statement in Portuguese
		Section 1: Identification of suicide risk	Seção 1: Identificação de risco de suicídio
		Before approaching	Antes de se aproximar
1	1	The first aider should not assume that the person will get better without help.	O(a) socorrista não deve supor que a pessoa irá melhorar sem ajuda.
2	2	The first aider should not assume that the person will seek help on their own.	O(a) socorrista não deve supor que a pessoa irá procurar ajuda sozinha.
3	3	If the suicidal person has already harmed themselves, the first aider should administer first aid and call emergency services, asking for an ambulance.	Se a pessoa com ideias suicidas já tiver ferido a si mesma, o(a) socorrista deve administrar primeiros socorros e chamar serviços de emergência, pedindo uma ambulância.
4	4	The first aider should act promptly if they think someone is considering suicide.	O(a) socorrista deve agir prontamente se achar que alguém está considerando o suicídio.
212	5	(new) The first aider should try to talk to the person in a quiet and private place.	(novo) O(a) socorrista deve tentar conversar com a pessoa em um lugar calmo e reservado.
		How to make the approach	Como fazer a abordagem
6	6	The first aider needs to be aware of their attitudes about suicide and the impact of these upon their ability to provide assistance, e.g.: beliefs that suicide is wrong or that it is a rational option.	O(a) socorrista deve estar ciente de suas atitudes sobre suicídio e do impacto que essas atitudes podem ter sobre a sua capacidade de fornecer assistência - por exemplo: Crenças de que suicídio é errado ou que é uma escolha racional.
9	7	The first aider should be aware that different cultures have different beliefs and attitudes about suicide.	O(a) socorrida deve saber que culturas diferentes têm diferentes crenças e atitudes sobre suicídio.
201	8	The first aider should tell the person their concerns about them, describing behaviours that have caused them to be concerned about suicide.	O(a) socorrista deve contar à pessoa com ideias suicidas suas preocupações sobre ela, descrevendo os comportamentos da pessoa que fizeram o(a) socorrista ficar preocupado sobre suicídio.
202	9	The first aider should avoid using terms to describe suicide that promote stigmatising attitudes, e.g. 'commit suicide' or refer to a suicide attempt as having 'failed'.	O(a) socorrista deve evitar usar termos para descrever suicídio que promovam atitudes estigmatizantes - por exemplo: "cometer suicídio" ou referir-se a uma tentativa de suicídio como tendo "falhado".
		Asking about suicidal thoughts	Perguntando sobre pensamentos suicidas
12	10	If the first aider thinks someone might be having suicidal thoughts and feels unable to ask them, the first aider should find someone who is able to ask.	Se o(a) socorrista pensar que uma pessoa pode ter pensamentos suicidas e ele(a) se sentir incapaz de perguntar a essa pessoa sobre isso, o(a) socorrista deve achar alguém que seja capaz de fazê-lo.
13	11	The first aider should not avoid using the word 'suicide'. It is important to discuss the issue directly, without dread or expressing negative judgement.	O(a) socorrista não deve evitar usar a palavra "suicídio". É importante discutir essa questão diretamente, sem medo nem expressão de julgamentos negativos.
16	12	The first aider should be aware that if a person is suicidal, asking them about suicidal thoughts will not increase the risk that they will act on these.	O(a) socorrista deve saber que se uma pessoa estiver pensando em se suicidar, perguntar a ela sobre pensamentos suicidas não irá aumentar o risco de que ela aja a partir desse pensamento.
17	13	The first aider should be aware that if a person is suicidal, asking them about suicidal thoughts will allow them the chance to talk about their problems and show them that somebody cares.	O(a) socorrista deve saber que se uma pessoa estiver pensando em se suicidar, perguntar a ela sobre ideação suicida dará a ela a chance de falar sobre seus problemas e mostrar a ela que alguém se importa.
203	14	If the first aider thinks someone might be having suicidal thoughts, they should ask that person directly.	Se o(a) socorrista achar que uma pessoa pode estar tendo pensamentos suicidas, ele(a) deve perguntar a essa pessoa diretamente sobre isso.
204	15	If the first aider has even a mild suspicion that the person is having suicidal thoughts, they should ask	Se o(a) socorrista tiver uma suspeição, mesmo que leve, de que a pessoa esteja com pensamentos suicidas, ele(a) deve perguntar.
206	16	The first aider should be aware that if a person is not suicidal, asking them cannot put the idea of suicide in their head.	O(a) socorrista deve saber que se uma pessoa não estiver pensando em se suicidar, perguntar a ela sobre isso não irá pôr a ideia de suicídio em sua cabeça.
		If the person doesn’t want to talk	Se a pessoa não quer falar
18	17	The first aider should understand that the person may not want to talk with them, and should offer to help them find someone else to talk to.	O(a) socorrista deve entender que a pessoa pode não querer falar com ele(a), e deve oferecer ajuda para encontrar alguém com quem conversar.
		If the first aider feels unsuccessful in their approach	Se o socorrista se sentir malsucedido em sua abordagem
19	18	If the first aider is unable to make a connection with the person, they should offer to help them find someone else to talk to.	Se o(a) socorrista não conseguir estabelecer uma conexão com a pessoa, ele(a) deve oferecer-se para ajudá-la a encontrar alguém com quem conversar.
		Reacting to expressions of suicidal thoughts	Reagindo a expressões de pensamentos suicidas
20	19	The first aider should know that it is common to feel panic or shock when someone discloses thoughts of suicide.	O(a) socorrista deve saber que é comum sentir pânico ou choque quando alguém manifesta pensamentos suicidas.
21	20	The first aider should appear calm and confident in the face of the suicide crisis, as this may have a reassuring effect for the suicidal person.	O(a) socorrista deve mostrar-se calmo e confiante em face de uma crise de suicídio, pois isso pode transmitir segurança à pessoa com ideias suicidas.
22	21	The first aider should react to expressions of suicidal thoughts with calmness and empathy.	O(a) socorrista deve reagir a expressões de pensamentos suicidas de forma calma e empática.
23	22	The first aider should avoid expressing negative reactions to suicidal thoughts, e.g. judgement, shock, panic, anger.	O(a) socorrista deve evitar expressar reações negativas a pensamentos suicidas, como atitudes de julgamento, choque, pânico, raiva.
24	23	The first aider should allow the suicidal person to discuss their feelings. A suicidal person may feel relief at being able to do so.	O(a) socorrista deve deixar a pessoa com ideias suicidas falar sobre os seus sentimentos. Uma pessoa com ideias suicidas pode sentir alívio ao poder falar disso.
		Section 2: Assessing seriousness of the suicide risk	Seção 2: Avaliação da gravidade do risco de suicídio
		Assessing urgency	Avaliando urgência
25	24	The first aider should take all thoughts of suicide seriously. The lack of a plan for suicide is not sufficient to ensure safety.	O(a) socorrista deve levar toda ideação suicida a sério. A falta de um plano para o suicídio não é suficiente para garantir segurança.
26	25	The first aider should determine the urgency of taking action based on recognition of suicide warning signs.	O(a) socorrista deve determinar a urgência da tomada de ação baseado no reconhecimento de sinais de alarme para o suicídio.
27	26	The first aider should take expressions of suicidal thoughts seriously and act on these, not dismissing them as 'attention seeking' or a 'cry for help'.	O(a) socorrista deve levar expressões de ideação suicida a sério e agir a partir da percepção delas, e não considerá-las como sendo "para chamar atenção" ou "pedidos de socorro".
		Finding out about their plan	Descobrindo sobre o plano dele(a)s
220	27	The first aider should find out if the suicidal person has already taken steps to secure the means to end their life.	O(a) socorrista deve descobrir se a pessoa com ideias suicidas já está assegurando os meios para pôr fim à sua vida.
221	28	The first aider should be aware that those at the highest risk for acting on thoughts of suicide in the near future have a specific suicide plan, the means to carry out the plan, a time set for doing it, and an intention to do it.	O(a) socorrista deve saber que as pessoas em maior risco de concretizar pensamentos suicidas no futuro próximo são as que tem um plano específico de suicídio, um meio para fazê-lo, um horário determinado para fazê-lo, e a intenção de fazê-lo.
		Asking about other factors that contribute to risk	Perguntar sobre outros fatores que contribuem para o risco
34	29	The first aider should ask if the suicidal person has received treatment for mental health problems or is taking any medication.	O(a) socorrista deve perguntar à pessoa com ideias suicidas se ela já foi tratada por problemas de saúde mental ou se está tomando alguma medicação.
39	30	The first aider should ask the suicidal person how they are feeling right now.	O(a) socorrista deve perguntar à pessoa com ideias suicidas como ela está se sentindo naquele momento.
40	31	The first aider should ask the suicidal person if they have told anyone about how they are feeling.	O(a) socorrista deve perguntar à pessoa com ideias suicidas se ela já contou a alguém sobre como está se sentindo.
42	32	The first aider should ask about current supports to help the person at risk.	O(a) socorrista deve perguntar sobre os fatores que atualmente servem de apoio à pessoa em risco.
223	33	The first aider should ask the suicidal person if they have ever made a suicide attempt in the past.	O(a) socorrista deve perguntar à pessoa com ideias suicidas se ela já teve uma tentativa de suicídio no passado.
224	34	The first aider should ask the suicidal person if there have been changes in their employment, social life, or family.	O(a) socorrista deve perguntar à pessoa com ideias suicidas se houve mudanças em seu emprego, vida social ou família.
		Section 3: Initial assistance	Seção 3: Assistência inicial
43	35	The first aider should not put themselves in any danger while offering support to the suicidal person.	O(a) socorrista não deve se colocar em perigo ao oferecer apoio à pessoa com ideias suicidas.
45	36	The first aider should work collaboratively with the suicidal person to ensure their safety, rather than acting alone to prevent suicide.	O(a) socorrista deve colaborar com a pessoa com ideias suicidas para garantir sua segurança, e não agir sozinha para prevenir o suicídio.
47	37	The first aider should be prepared for the suicidal person to possibly express anger and feel betrayal by their attempt to prevent their suicide or help them get professional help.	O(a) socorrista deve estar preparado para o caso de a pessoa com ideias suicidas possivelmente expressar raiva e sentir-se traída devido às tentativas dele(a) de prevenir seu suicídio ou de ajudá-la a conseguir ajuda profissional.
48_2	38	If the person is suicidal, the first aider should: encourage the suicidal person to get appropriate professional help as soon as possible (e.g. see a mental health professional or someone at a mental health service).	Se a pessoa estiver pensando em suicídio, o(a) socorrista deve: encorajar a pessoa em questão a procurar ajuda profissional apropriada o mais rápido possível (por exemplo, uma consulta com um profissional de saúde mental ou conversar com alguém em um serviço de saúde mental.
49_2	39	If the suicidal person can't commit to stay safe, the first aider should: encourage the suicidal person to get appropriate professional help as soon as possible (i.e. See a mental health professional or someone at a mental health service).	Se a pessoa com ideias suicidas não puder se comprometer a manter-se segura, o(a) socorrista deve: encorajar a pessoa em questão a procurar ajuda profissional apropriada o mais rápido possível (por exemplo, uma consulta com um profissional de saúde mental ou conversar com alguém em um serviço de saúde mental.
50_2	40	If the suicidal person has a specific plan, the first aider should: seek the permission of the suicidal person to contact their regular doctor or mental health professional about their concerns.	Se a pessoa com ideias suicidas tiver um plano específico, o(a) socorrista deve: pedir permissão à pessoa em questão para entrar em contato com o médico ou outro profissional de saúde mental que normalmente trata da pessoa e contar suas preocupações.
52_2	41	If the suicidal person does not agree to give the first aider the things they intend using to kill themselves, the first aider should: call a mental health centre or crisis telephone line and ask for advice on the situation.	Se a pessoa com ideias suicidas não concordar em dar ao socorrista os instrumentos que pretende usar para concretizar o suicídio, o socorrista deve: ligar para um centro de saúde mental ou telefone de emergência e pedir orientações sobre a situação.
53_2	42	If the suicidal person has attempted suicide in the past, the first aider should: encourage the suicidal person to get appropriate professional help as soon as possible (i.e. see a mental health professional or someone at a mental health service).	Se a pessoa com ideias suicidas já tiver tido uma tentativa de suicídio, o(a) socorrista deve: encorajar a pessoa em questão a procurar ajuda profissional apropriada o mais rápido possível (por exemplo, uma consulta com um profissional de saúde mental ou conversar com alguém em um serviço de saúde mental.
54_2	43	If the suicidal person is known to have a diagnosis of a mental illness, the first aider should: encourage the suicidal person to get appropriate professional help as soon as possible (i.e. see a mental health professional or someone at a mental health service).	Se a pessoa com ideias suicidas sabidamente tem um diagnóstico de doença mental, o(a) socorrista deve: encorajar a pessoa em questão a procurar ajuda profissional apropriada o mais rápido possível (por exemplo, uma consulta com um profissional de saúde mental ou conversar com alguém em um serviço de saúde mental.
55_1	44	If the suicidal person refuses professional help, the first aider should: call a mental health centre or crisis telephone line and ask for advice on the situation.	Se a pessoa com ideias suicidas recusar ajuda profissional, o(a) socorrista deve: ligar para um centro de saúde mental ou telefone de emergência e pedir orientações sobre a situação.
57	45	If the first aider has to call the police, they should inform them that the person is suicidal in order to help them respond appropriately.	Se o(a) socorrista precisar chamar a polícia, ele(a) deve informá-los que a pessoa está tentando se suicidar para que possam ajudá-lo apropriadamente.
58	46	If the suicidal person doesn't want to talk to someone face-to-face, the first aider should encourage them to contact a suicide helpline.	Se a pessoa em questão não quiser conversar com alguém cara-a-cara, o(a) socorrista deve incentivá-la a ligar para uma central de prevenção de suicídio.
59	47	The first aider should find out information on the resources and services available for a person who is considering suicide.	O(a) socorrista deve buscar informações sobre os recursos e serviços disponíveis para uma pessoa com ideias suicidas.
60	48	The first aider should provide the suicidal person with information about where they can seek help.	O(a) socorrista deve dar à pessoa em questão informações sobre locais onde ela pode buscar ajuda.
62	49	The first aider must keep in mind that they may not be successful in preventing suicide.	O(a) socorrista deve manter em mente que ele(a) pode não conseguir prevenir o suicídio.
215	50	(new) The first aider should talk to the suicidal person's family to try to help and follow up the suicidal person, and not let them feel alone.	(novo) O(a) socorrista deve conversar com a família para tentar ajudar essa pessoa, acompanhar e não deixar ela se sentir sozinha.
225	51	(new) The first aider should make contact with the family/support network.	(novo) O(a) socorrista deve realizar contato com a família/rede de apoio.
230	52	(new) The first aider should check the support networks the person has.	(novo) O(a) socorrista deve verificar as redes de apoio que a pessoa tem.
239	53	(new) The first aider should ask the person what other resources they have to resolve their pain.	(novo) O(a) socorrista deve perguntar a pessoa que outros recursos ela tem para sanar a dor dela.
250	54	The first aider should not leave someone who is feeling suicidal on their own.	O(a) socorrista não deve deixar sozinho alguém que está se sentindo suicida.
253	55	If the suicidal person can't commit to stay safe, the first aider should: discuss with the suicidal person what actions they should take to get help.	Se a pessoa com ideias suicidas não puder se comprometer a manter-se segura, o(a) socorrista deve: discutir com a pessoa com ideias suicidas quais passos elas devem seguir para conseguir ajuda.
256	56	If the suicidal person has attempted suicide in the past, the first aider should: discuss with the suicidal person what actions they should take to get help	Se a pessoa com ideias suicidas já tiver tido uma tentativa de suicídio, o(a) socorrista deve: discutir com a pessoa com ideias suicidas quais passos elas devem seguir para conseguir ajuda.
257	57	If the first aider needs to contact a health professional about the suicidal person, they should preferably contact a professional the person already knows and trusts.	Se o(a) socorrista precisar entrar em contato com um profissional de saúde sobre a pessoa, deve, de preferência, ser um profissional que a pessoa em questão já conheça e em quem ela confie.
		Section 4: Talking with a suicidal person	Seção 4: Conversando com uma pessoa com ideias suicidas
		Letting the person know you care	Deixando a pessoa saber que você se importa
63	58	The first aider should tell the suicidal person they care and want to help.	O(a) socorrista deve dizer à pessoa com ideias suicidas que ele(ela) se importa e quer ajudar.
64	59	The first aider should reassure the suicidal person that they want to hear whatever the person has to say.	O(a) socorrista deve assegurar a pessoa com ideias suicidas de que ele(ela) quer ouvir o que ela tiver a dizer.
		Tone of the conversation	Tom da conversa
65	60	The first aider should give the suicidal person their undivided attention.	O(a) socorrista deve dar atenção integral à pessoa com ideias suicidas.
66	61	The first aider should be patient and calm while the suicidal person is talking about their feelings.	O(a) socorrista deve ser paciente e calmo enquanto a pessoa com ideias suicidas fala sobre seus sentimentos.
67	62	The first aider should be conscious of their body language, ensuring it doesn't communicate a lack of interest or negative attitude.	O(a) socorrista deve prestar atenção em sua linguagem corporal, assegurando que ela não dê a impressão de falta de interesse ou de uma atitude negativa.
		Active listening	Escuta ativa
68	63	The first aider should show they are listening by summarising what the suicidal person is saying.	O(a) socorrista deve resumir o que a pessoa em questão está dizendo para mostrar que ele(ela) está escutando.
69	64	The first aider should clarify important points with the person to make sure they fully understand.	O(a) socorrista deve esclarecer pontos importante com a pessoa com ideias suicidas para garantir que eles se entendam completamente.
70	65	The first aider should ask what the suicidal person is thinking and feeling.	O(a) socorrista deve perguntar à pessoa com ideias suicidas o que ela está pensando e sentindo.
71	66	The first aider should be understanding and supportive of the suicidal person.	O(a) socorrista deve ser compreensivo e apoiar a pessoa com ideias suicidas.
72	67	The first aider should express empathy for the suicidal person.	O(a) socorrista deve expressar empatia pela pessoa com ideias suicidas.
73	68	The first aider should listen to the suicidal person without expressing judgment.	O(a) socorrista deve ouvir a pessoa com ideias suicidas sem expressar julgamentos.
208	69	(new) The first airder should say they are there to listen without judgements.	(novo) O(a) socorrista deve dizer que está ali para escutar sem julgar.
216	70	(new) The first aider can empathically 'validate' the person's feelings in a suicidal moment, such as "you must be suffering a lot" or "it must be very difficult this moment" making it easier for the suicidal person to talk.	(novo) O(a) socorrista de forma empática pode "validar" o sentimento da pessoa em momento suicida, tipo, "você deve estar sofrendo muito" ou "dever estar sendo muito difícil este momento" facilitando a pessoa a falar.
262	71	(new) The first aider should have a welcoming listening and point out the suffering. It is the suffering that needs to disappear, not the life. It is important to understand the person's suffering.	(novo) O(a) socorrista deve ter um ouvido acolhedor e pontuar o sofrimento. O sofrimento precisa desaparecer e não a vida. É importante entender o sofrimento da pessoa.
		Content	Conteúdo
74	72	The first aider should encourage the suicidal person to do most of the talking.	O(a) socorrista deve incentivar a pessoa com ideias suicidas a falar a maior parte da conversa.
75	73	The first aider should let the suicidal person know that it's ok to talk about things that might be painful.	O(a) socorrista deve dizer à pessoa com ideias suicidas que não tem problema falar sobre coisas que podem ser dolorosas.
76	74	The first aider should ask open questions to find out more about the suicidal thoughts and feelings and the problems behind these.	O(a) socorrista deve fazer perguntas abertas para descobrir mais sobre as ideações e sentimentos suicidas e problemas por detrás dessas ideias
211	75	(new) The first aider should use common terms that can be easily understood by the person.	(novo) O(a) socorrista deve usar termos que possam ser facilmente compreendidos pela pessoa.
226	76	(new) The first aider should check with the suicidal person if they went through a difficult time, if there was any feeling of rejection and what was the reason they felt rejected.	(novo) O(a) socorrista deve verificar com a pessoa com ideias suicidas se ela passou por algum momento difícil, se houve algum sentimento de rejeição e por qual motivo se sentia rejeitada.
258	77	The first aider should focus on the things that will keep the suicidal person safe for now rather than the things that put the person at risk.	O(a) socorrista deve se concentrar nas coisas que irão manter a pessoa com ideias suicidas segura, e não nas coisas que a colocam em risco.
263	78	(new) The first aider should not confront the suicidal person.	(novo) O(a) socorrista não deve confrontar o suicida.
265	79	(new) The first aider should not mock the person or expose the person to ridicule.	(novo) O(a) socorrista não deve gozar ou ridicularizar a pessoa.
		Reacting to suicidal thoughts	Reagindo a pensamentos suicidas
78	80	Suicidal thoughts are often a plea for help and a desperate attempt to escape from problems and distressing feelings. The first aider should therefore allow the suicidal person to talk about those thoughts and feelings.	Ideações suicidas são comumente um pedido de ajuda e uma tentativa desesperada de escapar de problemas e sentimentos desgastantes. O(a) socorrista, portanto, deve deixar a pessoa com ideias suicidas falar sobre esses pensamentos e sentimentos.
79	81	The first aider needs to allow the suicidal person to talk about their reasons for wanting to die.	O(a) socorrista precisa deixar a pessoa com ideias suicidas falar sobre as razões que a levam a desejar morrer.
82	82	The first aider should validate the suicidal person's thoughts and feelings and acknowledge that these may be hard to talk about.	O(a) socorrista deve validar os pensamentos e sentimentos da pessoa com ideias suicidas e reconhecer que pode ser difícil falar sobre isso.
83	83	The first aider should allow the suicidal person to express their feelings (e.g. allow them to cry, express anger or scream).	O(a) socorrista deve deixar a pessoa em questão expressar seus sentimentos (por exemplo, deixando que chore, expresse raiva ou grite).
		Offer reassurance	Ofereça segurança
84	84	The first aider should reassure the suicidal person that they are there for them and want to help.	O(a) socorrista deve assegurar a pessoa de que ele(ela) está ali para ela e quer ajudar.
86	85	The first aider should remind the suicidal person that suicidal thoughts need not be acted on.	O(a) socorrista deve lembrar a pessoa com ideias suicidas que ideias de suicídio não precisam se concretizar.
		Highlight positive factors	Destacar fatores positivos
89	86	The first aider should thank the suicidal person for sharing their feelings with them and acknowledge the courage this takes.	O(a) socorrista deve agradecer à pessoa com ideias suicidas por contar sobre seus sentimentos a ele(ela) e reconhecer a coragem que isso requer.
90	87	The first aider needs to find out what has supported the suicidal person in the past and whether these supports are still available.	O(a) socorrista precisa descobrir o que já apoiou a pessoa em questão no passado e se esse suporte ainda está disponível.
		What to avoid when talking with a suicidal person	O que evitar ao falar com uma pessoa com ideias suicidas
91_1	88	The first aider should not: argue or debate with the person about their thoughts of suicide.	O(a) soccorista não deve: brigar ou discutir com a pessoa sobre seus pensamentos de suicídio.
91_2	89	The first aider should not: discuss with the person whether suicide is right or wrong.	O(a) soccorista não deve: discutir com a pessoa se suicídio é certo ou errado.
91_3	90	The first aider should not: minimise the suicidal person's problems.	O(a) soccorista não deve: minimizar os problemas da pessoa com ideias suicidas.
91_4	91	The first aider should not: give glib 'reassurance' such as 'don't worry', 'cheer up', 'you have everything going for you' or 'everything will be alright'.	O(a) soccorista não deve: "tranquilizar" a pessoa com comentários simples como "não se preocupe", "se anime", "tudo está tão bem na sua vida" ou "tudo vai ficar bem".
91_5	92	The first aider should not: interrupt with stories of their own.	O(a) soccorista não deve: interromper a pessoa com histórias dele(dela) mesmo(mesma).
91_6	93	The first aider should not: 'call their bluff', dare or tell the suicidal person to 'just do it'.	O(a) soccorista não deve: "comprar o blefe", desafiar ou dizer à pessoa com ideias suicidas para "fazê-lo".
91_7	94	The first aider should not: attempt to give the suicidal person a diagnosis of a mental health problem.	O(a) soccorista não deve: tentar dar à pessoa com ideias suicidas um diagnóstico de problema de saúde mental.
91_8	95	The first aider should not: use guilt or threats to prevent suicide (e.g. do not tell the person they will go to hell or ruin other people's lives if they die by suicide).	O(a) soccorista não deve: usar culpa ou ameaças para prevenir o suicídio (por exemplo, não dizer à pessoa que ela irá para o inferno ou arruinar a vida de outras pessoas se ela morrer por suicídio).
91_9	96	The first aider should not: let the fear of saying the wrong words keep them from encouraging the suicidal person to talk.	O(a) soccorista não deve: deixar o medo de usar as palavras erradas impedir que ele(ela) incentive a pessoa em questão a falar.
91_10	97	The first aider should not: take any hurtful actions or words of the suicidal person personally.	O(a) soccorista não deve: deixar-se ofender por quaisquer ações ou palavras desagradáveis do potencial suicida.
		Section 5: No-suicide contracts (safety planning)	Seção 5: Contratos sem suicídio (planejamento de segurança)
		What the plan should include	O que o plano deve incluir
268	98	The safety plan should focus more on what the suicidal person should do rather than what they should not do.	O plano de segurança deve focar mais no que a pessoa com ideias suicidas deve fazer do que no que ela não deve fazer.
270	99	The safety plan should be clear, outlining what will be done, who will be doing it, and when it will be carried out.	O plano de segurança deve ser claro, delineando o que será feito, quem o fará e quando ele será posto em prática.
		Contacts	Contatos
96	100	Safety plans should include 24-hour safety contacts in case the suicidal person feels unable to continue with the agreement not to attempt suicide (such as a suicide helpline, professional helper or family member).	Planos de segurança devem incluir contatos presentes 24h para o caso de a pessoa com ideias suicidas se sentir incapaz de continuar com o acordo de não tentar suicídio (como uma central telefônica de prevenção de suicídio, ajuda profissional ou membro da família).
97	101	The safety plan should include contact numbers for the suicidal person's doctor or mental health care professional, a suicide helpline or 24-hour crisis line, as well as friends and family members who will help in an emergency.	O plano de segurança deve incluir números de contatos do(a) médico(a) ou profissional de saúde mental da pessoa com ideias suicidas, uma central telefônica de prevenção de suicídio ou central de crise 24h, assim como amigos e membros da família que possam ajudar numa emergência.
98	102	The first aider should ask the suicidal person to keep a list of safety contacts with them and agree to call someone when they are feeling suicidal.	O(a) socorrista deve pedir à pessoa com ideias suicidas para manter uma lista de contatos de segurança com ela e concordar em ligar para alguém quando estiver se sentindo suicida.
273	103	(new) If possible (and if the suicidal person allows), present and discuss the safety plan with someone close to the suicidal person.	(novo) Se possível (e se o suicida permitir), apresentar e discutir o plano de segurança com alguma pessoa próxima ao suicida.
274	104	(new) Encourage the person to seek help from someone they trust or from the CVV*. (*Centro de Valorização da Vida = Brazilian suicide prevention NGO)	(novo) Encorajar a pessoa a buscar ajuda com alguém que ela confia ou com um CVV .
276	105	(new) The first aider should check whether the safety plan can be shared with family, friends, or people who the suicidal person trusts that can help.	(novo) O(a) socorrista deve verificar se o plano de segurança pode ser compartilhado com a família, amigos, ou pessoas que o suicida confie que podem ajudar.
		Timeframe of the safety plan	Prazo do plano de segurança
272	106	Safety plans should be for a length of time which will be easy for the suicidal person to cope with, so that they can feel able to fulfil the agreement and have a sense of achievement.	Planos de segurança devem durar um período de tempo que será fácil para a pessoa com ideias suicidas lidar, para que ela seja capaz de cumprir o acordo e sentir que conseguiu fazê-lo.
		Section 6: Ensuring safety	Seção 6: Garantindo a segurança
243	107	(new) The first aider should guide the family to remove objects from the house that could facilitate suicide.	(novo) O(a) socorrista deve orientar a família para retirar de casa objetos que possam facilitar o suicidio.
		Section 7: Passing time during the crisis	Seção 7: Passando o tempo durante a crise
228	108	(new) The first aider should ask the person who they enjoy talking to.	(novo) O(a) socorrista deve perguntar à pessoa com quem ela gosta de conversar.
		Section 8: What the first aider should know	Seção 8: O que o socorrista deve saber
		Suicide facts	Fatos sobre suicídio
100	109	The risk factors for suicide.	Os fatores de risco para suicídio.
101	110	The link between suicide and mental illness.	A ligação entre suicídio e doença mental.
102	111	That talking about suicide will not 'put the idea' into someone's head.	Que falar sobre suicídio não irá "pôr a ideia" dentro da cabeça de alguém.
246	112	(new) The first aider should be aware that themselves may need psychological assistance after the intervention.	(novo) O(a) socorrista deve estar ciente de que ele(a) próprio(a) pode precisar de uma assistência psicológica após essa intervenção.
249	113	(new) The first aider should know that suicidal people who use drugs become more impulsive.	(novo) O(a) socorrista deve saber que suicidas que fazem uso de drogas tornam-se mais impulsivos.
		Understanding suicidal thoughts	Entendendo pensamentos suicidas
103	114	The reasons why people have thoughts about suicide.	As razões pelas quais pessoas têm pensamentos sobre suicídio.
104	115	That most suicidal people do not want to die. They simply do not want to live with the pain.	Que a maior parte das pessoas que estão pensando em suicídio não quer morrer. Elas simplesmente não querem viver com a dor.
105	116	That anyone could have thoughts of suicide.	Que qualquer um pode ter pensamentos de suicídio.
106	117	The reasons why people who are having suicidal thoughts don't ask for help.	As razões pelas quais pessoas que estão tendo ideações suicidas não pedem por ajuda.
241	118	(new) The first aider needs to know how to deal with the situation so as not to feel guilty if they cannot help the person.	(novo) O(a) socorrista precisa saber lidar com a situação de forma a não se sentir culpado se não conseguir ajudar a pessoa.
		Helping with suicidal thoughts	Ajudando com pensamentos suicidas
107	119	That suicide can be prevented.	Que suicídio pode ser prevenido.
108	120	That openly talking about suicidal thoughts and feelings can save a life.	Que falar abertamente sobre pensamentos e sentimentos suicidas pode salvar uma vida.
109	121	That they should not underestimate their abilities to help a suicidal person, even to save a life.	Que ele(ela) não deve subestimar suas habilidades de ajudar uma pessoa com ideias suicidas, ou mesmo de salvar uma vida.
110	122	That unless someone tells you, the only way to know if a person is thinking of suicide is to ask.	Que a não ser que alguém lhe diga, a única maneira de saber se uma pessoa está pensando em suicídio é perguntar.
111	123	That use of alcohol or other drugs can increase the risk of a person acting on suicidal thoughts.	Que o uso de álcool ou outras drogas pode aumentar o risco de uma pessoa agir a partir de ideações suicidas.
112	124	That even though the first aider can offer support, they are not responsible for the actions or behaviour of someone else, and cannot control what they might decide to do.	Que apesar de um(a) socorrista poder oferecer apoio, ele(ela) não é responsável pelas ações ou comportamento de outra pessoa, e não pode controlar o que outra pessoa pode decidir fazer.
113	125	The local services that can assist in response to people at risk of suicide (e.g. hospitals, mental health clinics, mobile outreach crisis teams, suicide prevention helplines, local emergency services).	Que os serviços locais podem ajudar em resposta a pessoas em risco para suicídio (por exemplo: hospitais, clínicas de saúde mental, equipes móveis de crise, centrais telefônicas de prevenção de suicídio, serviços locais de emergência).
		Section 9: Confidentiality	Seção 9: Confidencialidade
118	126	The first aider should treat the suicidal person with respect and involve them in decisions about who else knows about the suicidal crisis.	O(a) socorrista deve tratar a pessoa com ideias suicidas com respeito e envolvê-la em decisões sobre quem mais sabe sobre a crise suicida.
281	127	The first aider must never agree to keep the risk of suicide a secret.	O(a) socorrista nunca deve concordar em manter o risco de suicídio secreto.
282	128	The first aider must never agree to keep the suicidal person's suicidal plans a secret.	O(a) socorrista nunca deve concordar em manter os planos de suicídio da pessoa com ideias suicidas secretos.
286	129	(new) The possibility of a breach of confidentiality in case of risk must be disclosed.	(novo) A possibilidade da quebra de sigilo no caso de risco deve ser avisada.
		Section 10: Adolescent specific items	Seção 10: Itens específicos para adolescentes
		Initial assistance	Assistência inicial
121_2	130	If the person is suicidal, the first aider should: encourage the suicidal adolescent to get appropriate professional help as soon as possible (i.e. see a mental health professional or someone at a mental health service).	Se a pessoa estiver pensando em se suicidar, o(a) socorrista deve: incentivar o(a) adolescente suicida a conseguir ajuda profissional apropriada tão cedo quanto possível (por exemplo, conversar com um profissional de saúde mental ou alguém em um serviço de saúde mental).
121_4	131	If the person is suicidal, the first aider should: call a mental health centre or crisis telephone line and ask for advice on the situation.	Se a pessoa estiver pensando em se suicidar, o(a) socorrista deve: ligar para um centro de saúde mental ou central telefônica de crise e pedir conselhos sobre a situação.
122_2	132	If the suicidal adolescent can't commit to stay safe, the first aider should: encourage the suicidal adolescent to get appropriate professional help as soon as possible (i.e. see a mental health professional or someone at a mental health service).	Se o(a) adolescente suicida não puder se comprometer a se manter segura, o(a) socorrista deve: incentivar o(a) adolescente suicida a conseguir ajuda profissional apropriada tão cedo quanto possível (por exemplo, conversar com um profissional de saúde mental ou alguém em um serviço de saúde mental).
123_2	133	If the suicidal adolescent has a specific plan, the first aider should: encourage the suicidal adolescent to get appropriate professional help as soon as possible (i.e. see a mental health professional or someone at a mental health service).	Se o(a) adolescente tiver um plano específico, o(a) socorrista deve: incentivar o(a) adolescente suicida a conseguir ajuda profissional apropriada tão cedo quanto possível (por exemplo, conversar com um profissional de saúde mental ou alguém em um serviço de saúde mental).
123_3	134	If the suicidal adolescent has a specific plan, the first aider should: call a mental health centre or crisis telephone line and ask for advice on the situation.	Se o(a) adolescente tiver um plano específico, o(a) socorrista deve: ligar para um centro de saúde mental ou central telefônica de crise e pedir conselhos sobre a situação.
124_2	135	If the suicidal adolescent has the means to carry out their suicide plan, the first aider should: encourage the suicidal adolescent to get appropriate professional help as soon as possible (i.e. see a mental health professional or someone at a mental health service).	Se o(a) adolescente suicida tiver meios de levar adiante seu plano de suicídio, o(a) socorrista deve: incentivar o(a) adolescente suicida a conseguir ajuda profissional apropriada tão cedo quanto possível (por exemplo, conversar com um profissional de saúde mental ou alguém em um serviço de saúde mental).
126_1	136	If the suicidal adolescent has attempted suicide in the past, the first aider should: discuss with the suicidal adolescent what actions they should take to get help.	Se o(a) adolescente suicida tiver tentado suicídio no passado, o(a) socorrista deve: discutir com o(a) adolescente suicida quais ações eles devem tomar para conseguir ajuda.
127_2	137	If the suicidal adolescent is known to have a diagnosis of a mental illness, the first aider should: encourage the suicidal adolescent to get appropriate professional help as soon as possible (i.e. see a mental health professional or someone at a mental health service).	Se o(a) adolescente suicida já tiver um diagnóstico conhecido de doença mental, o(a) socorrista deve: incentivar o(a) adolescente suicida a conseguir ajuda profissional apropriada tão cedo quanto possível (por exemplo, conversar com um profissional de saúde mental ou alguém em um serviço de saúde mental).
129_1	138	If the suicidal adolescent is reluctant to seek help, the first aider should: keep encouraging them to get appropriate professional help.	Se o(a) adolescente suicida estiver relutante em procurar ajuda, o(a) socorrista deve: continuar incentivando-o(a) a conseguir ajuda profissional apropriada.
129_2	139	If the suicidal adolescent is reluctant to seek help, the first aider should: contact a mental health centre or a suicide prevention hotline for advice on the situation.	Se o(a) adolescente suicida estiver relutante em procurar ajuda, o(a) socorrista deve: ligar para um centro de saúde mental ou central telefônica de crise e pedir conselhos sobre a situação.
130	140	If the first aider is unable to persuade the suicidal adolescent to get help, they should get assistance from a trusted friend, helpline or mental health professional.	Se o(a) socorrista não conseguir convencer o(a) adolescente a buscar ajuda, ele(ela) deve conseguir ajuda de um amigo confiável, central telefônica de ajuda sobre suicídio ou profissional de saúde mental.
131	141	The first aider should ensure that the suicidal adolescent receives help from a health professional, support group or relevant community organisation.	O(a) socorrista deve assegurar que o(a) adolescente suicida receba ajuda de um(a) profissional de saúde, grupo de apoio ou organização comunitária relevante.
293	142	If the suicidal adolescent has a specific plan, the first aider should: discuss with the suicidal adolescent what actions they should take to get help.	Se o(a) adolescente tiver um plano específico, o(a) socorrista deve: discutir com o(a) adolescente suicida quais ações eles devem tomar para conseguir ajuda.
294	143	If the suicidal adolescent has the means to carry out their suicide plan, the first aider should: discuss with the suicidal adolescent what actions they should take to get help.	Se o(a) adolescente suicida tiver meios de levar adiante seu plano de suicídio, o(a) socorrista deve: discutir com o(a) adolescente suicida quais ações eles devem tomar para conseguir ajuda.
		Talking with a suicidal adolescent	Conversando com um adolescente suicida
300	144	(new) Welcome and let the adolescent talk about everything that is concerning them.	(novo) Acolher e deixar o adolescente falar sobre tudo que o preocupa.
		Confidentiality	Confidencialidade
133	145	The first aider should treat the suicidal adolescent with respect and involve them in decisions about who else knows about the suicidal crisis.	O(a) socorrista deve tratar o(a) adolescente suicida com respeito e envolvê-lo/a em decisões sobre quem mais sabe sobre a crise de suicídio.
*IDs greater than 200 are from round 2.
